# Supplementary material for: Palmitoylation of ULK1 by ZDHHC13 plays a crucial role in autophagy
Source: Nat Commun. 2024 Aug 21;15:7194. doi: 10.1038/s41467-024-51402-w (PMC11339336; doi:10.1038/s41467-024-51402-w)
Supplement: Supplementary file 3 — Supplementary Data 1 [file 41467_2024_51402_MOESM3_ESM.xlsx]

## Sheet: Screening library
Supplementary Data 1
siRNA screening library and plate layout
Plate Name	Location (Row-Col)	Row	Col	RefSeq Accession Number	Gene Symbol	Full Gene Name	Gene ID	siRNA ID	Sense siRNA Sequence	Antisense siRNA Sequence
Plate_01	A1	A	1	NM_014035	SNX24	sorting nexin 24	28966	s26312	CGACGACAAGGCUUGGAAAtt	UUUCCAAGCCUUGUCGUCGct
Plate_01	A2	A	2	NM_001040694	INCENP	inner centromere protein antigens 135/155kDa	3619	s7424	AGUCCUUUAUUAAGCGCAAtt	UUGCGCUUAAUAAAGGACUtc
Plate_01	A3	A	3	NM_201442	C1S	complement component 1, s subcomponent	716	s2157	CCAAGUCCCAUACAACAAAtt	UUUGUUGUAUGGGACUUGGaa
Plate_01	A4	A	4	NM_024859	MAGIX	MAGI family member, X-linked	79917	s36634	GCACUUCCCUAGUUCAGCAtt	UGCUGAACUAGGGAAGUGCtg
Plate_01	A5	A	5		Sil_NC_1			s229084	AGUACUGCUUACGAUACGGtt	CCGUAUCGUAAGCAGUACUtt
Plate_01	A6	A	6	NM_015060	AVL9	AVL9 homolog (S. cerevisiase)	23080	s22988	GGAACUAUCAGGAAAGUCAtt	UGACUUUCCUGAUAGUUCCca
Plate_01	A7	A	7	NM_004995	MMP14	matrix metallopeptidase 14 (membrane-inserted)	4323	s8879	GCAACAUAAUGAAAUCACUtt	AGUGAUUUCAUUAUGUUGCca
Plate_01	A8	A	8	NM_145038	C2orf39	chromosome 2 open reading frame 39	92749	s41019	GCAUGAUAUACUUAACAAUtt	AUUGUUAAGUAUAUCAUGCag
Plate_01	A9	A	9	NM_170607	MLX	MLX, MAX dimerization protein	6945	s13910	CUAAAGAUCAUGAAAGUGAtt	UCACUUUCAUGAUCUUUAGgg
Plate_01	A10	A	10	NM_005508	CCR4	chemokine (C-C motif) receptor 4	1233	s3206	ACAUAGUGCUCUUCCUAGAtt	UCUAGGAAGAGCACUAUGUtg
Plate_01	A11	A	11	NM_005727	TSPAN1	tetraspanin 1	10103	s19658	CCAUGUAUCUGUACUGCAAtt	UUGCAGUACAGAUACAUGGac
Plate_01	A12	A	12	NM_004958	FRAP1	FK506 binding protein 12-rapamycin associated protein 1	2475	s603	CAUUCGCAUUCAGUCCAUAtt	UAUGGACUGAAUGCGAAUGat
Plate_01	B1	B	1	NM_030813	CLPB	ClpB caseinolytic peptidase B homolog (E. coli)	81570	s37653	GGAAGACCAUUGAUUGCAAtt	UUGCAAUCAAUGGUCUUCCct
Plate_01	B2	B	2	NM_016201	AMOTL2	angiomotin like 2	51421	s28108	GACUUCAACCGGGAUCUUAtt	UAAGAUCCCGGUUGAAGUCtt
Plate_01	B3	B	3	NM_000165	GJA1	gap junction protein, alpha 1, 43kDa	2697	s5757	ACUAGCUGCUGGACAUGAAtt	UUCAUGUCCAGCAGCUAGUtt
Plate_01	B4	B	4	NM_153265	EML3	echinoderm microtubule associated protein like 3	256364	s48768	AGAUCAAGAGUACAAAUGAtt	UCAUUUGUACUCUUGAUCUca
Plate_01	B5	B	5	NM_173850	SERPINA12	serpin peptidase inhibitor, clade A (alpha-1 antiproteinase, antitrypsin), member 12	145264	s44716	GGAACACGCUGUUCAUUGAtt	UCAAUGAACAGCGUGUUCCca
Plate_01	B6	B	6	NM_014035	SNX24	sorting nexin 24	28966	s26312	CGACGACAAGGCUUGGAAAtt	UUUCCAAGCCUUGUCGUCGct
Plate_01	B7	B	7	NM_014859	ARHGAP44	Rho-type GTPase-activating protein RICH2	9912	s19219	GACAGAAGUUUUGAGUGAAtt	UUCACUCAAAACUUCUGUCtt
Plate_01	B8	B	8	NM_138813	ATP8B3	ATPase, aminophospholipid transporter, class I, type 8B, member 3	148229	s45147	CCAUCCCGAUGUCCAUGUUtt	AACAUGGACAUCGGGAUGGtg
Plate_01	B9	B	9	NM_014035	SNX24	sorting nexin 24	28966	s26312	CGACGACAAGGCUUGGAAAtt	UUUCCAAGCCUUGUCGUCGct
Plate_01	B10	B	10	NM_001017915	INPP5D	inositol polyphosphate-5-phosphatase, 145kDa	3635	s7459	GCGACAUCAUGACGAGUGAtt	UCACUCGUCAUGAUGUCGCtg
Plate_01	B11	B	11	NM_017868	TTC12	tetratricopeptide repeat domain 12	54970	s29885	GAUUUAGUAUCAUCAGUGAtt	UCACUGAUGAUACUAAAUCca
Plate_01	B12	B	12	NM_138410	CMTM7	CKLF-like MARVEL transmembrane domain containing 7	112616	s41350	GCCCUGUCCUAAUUUAUCUtt	AGAUAAAUUAGGACAGGGCtt
Plate_01	C1	C	1	NM_033549	TRIM41	tripartite motif containing 41	90933	s40530	CAAUAGGUGUGAAGAGGUAtt	UACCUCUUCACACCUAUUGaa
Plate_01	C2	C	2	NM_138442	CCDC124	coiled-coil domain containing 124	115098	s41755	UCGACCAGCUGGAACGUAAtt	UUACGUUCCAGCUGGUCGAgg
Plate_01	C3	C	3	NM_006488	KHK	ketohexokinase (fructokinase)	3795	s7828	GUAUGGUCGUGUGAGGAAAtt	UUUCCUCACACGACCAUACaa
Plate_01	C4	C	4	NM_004958	FRAP1	FK506 binding protein 12-rapamycin associated protein 1	2475	s603	CAUUCGCAUUCAGUCCAUAtt	UAUGGACUGAAUGCGAAUGat
Plate_01	C5	C	5	NM_173694	ATP11C	ATPase, class VI, type 11C	286410	s50158	GGUUGAUGGAUUAUCUCAAtt	UUGAGAUAAUCCAUCAACCtc
Plate_01	C6	C	6	NM_015205	ATP11A	ATPase, class VI, type 11A	23250	s23392	GGUAUAAUCAGAAAACGGAtt	UCCGUUUUCUGAUUAUACCac
Plate_01	C7	C	7	NM_198573	ENHO	energy homeostasis associated	375704	s51738	GGACUAUGCUCCAUCCCAAtt	UUGGGAUGGAGCAUAGUCCag
Plate_01	C8	C	8	NM_006390	IPO8	importin 8	10526	s20635	CAUUCAACAUUCACGAAAAtt	UUUUCGUGAAUGUUGAAUGga
Plate_01	C9	C	9	NM_173800		laeverin	206338	s47574	GCCUAGUUUUGACAACCAUtt	AUGGUUGUCAAAACUAGGCaa
Plate_01	C10	C	10	NM_014741	KIAA0652	KIAA0652	9776	s18879	GAGUUUGGAUAUACCCUUUtt	AAAGGGUAUAUCCAAACUCgt
Plate_01	C11	C	11	NM_032434	ZNF512	zinc finger protein 512	84450	s39029	GGGAUGAAGUAUCAUGUCAtt	UGACAUGAUACUUCAUCCCtg
Plate_01	C12	C	12		Sil_NC_1			s229084	AGUACUGCUUACGAUACGGtt	CCGUAUCGUAAGCAGUACUtt
Plate_01	D1	D	1	NM_024082	PRRG3	proline rich Gla (G-carboxyglutamic acid) 3 (transmembrane)	79057	s35495	UGCUGAUUGUCAUCGCCUUtt	AAGGCGAUGACAAUCAGCAgt
Plate_01	D2	D	2	NM_018106	ZDHHC4	zinc finger, DHHC-type containing 4	55146	s30279	CGUCUGCUCGAAAACCCAUtt	AUGGGUUUUCGAGCAGACGca
Plate_01	D3	D	3	NM_198531	ATP9B	ATPase, class II, type 9B	374868	s51592	GGAUGCUAACAGGCGAUAAtt	UUAUCGCCUGUUAGCAUCCat
Plate_01	D4	D	4	NM_198498	C11orf53	chromosome 11 open reading frame 53	341032	s50805	CAGACUUCCACAACAGUAAtt	UUACUGUUGUGGAAGUCUGag
Plate_01	D5	D	5	NM_001566	INPP4A	inositol polyphosphate-4-phosphatase, type I, 107kDa	3631	s7450	CGAUACGUCUUUACAAGAAtt	UUCUUGUAAAGACGUAUCGcc
Plate_01	D6	D	6	NM_001040694	INCENP	inner centromere protein antigens 135/155kDa	3619	s7424	AGUCCUUUAUUAAGCGCAAtt	UUGCGCUUAAUAAAGGACUtc
Plate_01	D7	D	7
Plate_01	D8	D	8	NM_182905	WASH1	WAS protein family homolog 1	375690	s51735	GAACUGCCCACCUUCCACAtt	UGUGGAAGGUGGGCAGUUCtg
Plate_01	D9	D	9	NM_014961	RUFY3	RUN and FYVE domain containing 3	22902	s22628	GGACGGGAACAGCAGUAAAtt	UUUACUGCUGUUCCCGUCCtt
Plate_01	D10	D	10	NM_017596	KIF21B	kinesin family member 21B	23046	s22908	CCCUCGUUGAGAUCAAAGAtt	UCUUUGAUCUCAACGAGGGag
Plate_01	D11	D	11	NM_017767	SLC39A4	solute carrier family 39 (zinc transporter), member 4	55630	s31124	CGAUGUUGAAAGUACGGGAtt	UCCCGUACUUUCAACAUCGcc
Plate_01	D12	D	12	NM_005309	GPT	glutamic-pyruvate transaminase (alanine aminotransferase)	2875	s6103	CAGUUCCACUCAUUCAAGAtt	UCUUGAAUGAGUGGAACUGcg
Plate_01	E1	E	1		Sil_NC_1			s229084	AGUACUGCUUACGAUACGGtt	CCGUAUCGUAAGCAGUACUtt
Plate_01	E2	E	2	NM_000639	FASLG	Fas ligand (TNF superfamily, member 6)	356	s1509	GGAAGACACCUAUGGAAUUtt	AAUUCCAUAGGUGUCUUCCca
Plate_01	E3	E	3	NM_174907	PPP4R2	protein phosphatase 4, regulatory subunit 2	151987	s45636	CAGCGAAAUUUCUUCAGUUtt	AACUGAAGAAAUUUCGCUGga
Plate_01	E4	E	4	NM_001001794	FAM116B	family with sequence similarity 116, member B	414918	s53941	CAUCGAGACCUGGAUGAAAtt	UUUCAUCCAGGUCUCGAUGtt
Plate_01	E5	E	5	NM_003268	TLR5	toll-like receptor 5	7100	s14197	GAAUAGCCUUUUAUCGUUUtt	AAACGAUAAAAGGCUAUUCgg
Plate_01	E6	E	6	NM_014741	KIAA0652	KIAA0652	9776	s18879	GAGUUUGGAUAUACCCUUUtt	AAAGGGUAUAUCCAAACUCgt
Plate_01	E7	E	7	NM_001567	INPPL1	inositol polyphosphate phosphatase-like 1	3636	s7462	UCACAGAAGUUCACGCUGAtt	UCAGCGUGAACUUCUGUGAct
Plate_01	E8	E	8	NM_003061	SLIT1	slit homolog 1 (Drosophila)	6585	s13118	GCAACAAUCAGAUCGCUGAtt	UCAGCGAUCUGAUUGUUGCtc
Plate_01	E9	E	9	NM_023072	ZSWIM4	zinc finger, SWIM-type containing 4	65249	s35248	UGAUGAAUAUCAUGCAGAAtt	UUCUGCAUGAUAUUCAUCAgg
Plate_01	E10	E	10	NM_023035	CACNA1A	calcium channel, voltage-dependent, P/Q type, alpha 1A subunit	773	s2279	CCGAUAUCCUCGUGACUGAtt	UCAGUCACGAGGAUAUCGGtg
Plate_01	E11	E	11	NM_017528	WBSCR22	Williams Beuren syndrome chromosome region 22	114049	s41529	GAGUGGAAGUUAUCUGUCAtt	UGACAGAUAACUUCCACUCag
Plate_01	E12	E	12	NM_001080398	KIAA0368	KIAA0368	23392	s23723	GUACCUCCAUAUCUCGGAAtt	UUCCGAGAUAUGGAGGUACta
Plate_01	F1	F	1	NM_130766	INPP5K	inositol polyphosphate-5-phosphatase K	51763	s28636	CCUCAAUCUUGACAUAUAUtt	AUAUAUGUCAAGAUUGAGGtt
Plate_01	F2	F	2	NM_006612	KIF1C	kinesin family member 1C	10749	s258	GCAGAUAUGCAAUCAAAGAtt	UCUUUGAUUGCAUAUCUGCaa
Plate_01	F3	F	3	NM_014035	SNX24	sorting nexin 24	28966	s26312	CGACGACAAGGCUUGGAAAtt	UUUCCAAGCCUUGUCGUCGct
Plate_01	F4	F	4	NM_175847	PTBP1	polypyrimidine tract binding protein 1	5725	s11436	GCAUCACGCUCUCGAAGCAtt	UGCUUCGAGAGCGUGAUGCgg
Plate_01	F5	F	5	NM_006755	TALDO1	transaldolase 1	6888	s13776	UGCUAUUGAUAAACUUUUUtt	AAAAAGUUUAUCAAUAGCAtt
Plate_01	F6	F	6	NM_004200	SYT7	synaptotagmin VII	9066	s17291	CCAUCAUCGUGAACAUCAUtt	AUGAUGUUCACGAUGAUGGag
Plate_01	F7	F	7	NM_002812	PSMD8	proteasome (prosome, macropain) 26S subunit, non-ATPase, 8	5714	s11404	GCUACUACUUUGAUUACAAtt	UUGUAAUCAAAGUAGUAGCat
Plate_01	F8	F	8	XM_001132771	FAM116A	family with sequence similarity 116, member A	201627	s47389	CCAUCGGAAUCAUCAGAGAtt	UCUCUGAUGAUUCCGAUGGtg
Plate_01	F9	F	9	NM_015028	TNIK	TRAF2 and NCK interacting kinase	23043	s22905	CGACAUACCCAGACUGAUAtt	UAUCAGUCUGGGUAUGUCGct
Plate_01	F10	F	10	NM_207344	SPRYD4	SPRY domain containing 4	283377	s49211	GUUCCUGGGUGUUCACCUAtt	UAGGUGAACACCCAGGAACga
Plate_01	F11	F	11	NM_014035	SNX24	sorting nexin 24	28966	s26312	CGACGACAAGGCUUGGAAAtt	UUUCCAAGCCUUGUCGUCGct
Plate_01	F12	F	12	NM_003180	SYT5	synaptotagmin V	6861	s13701	GCAAAAAGGUGCGGAAGAAtt	UUCUUCCGCACCUUUUUGCcg
Plate_01	G1	G	1	NM_001007559	SS18	synovial sarcoma translocation, chromosome 18	6760	s13512	GGCCUAACCAUAUGCCUAUtt	AUAGGCAUAUGGUUAGGCCca
Plate_01	G2	G	2	NM_002957	RXRA	retinoid X receptor, alpha	6256	s12384	UCGUCCUCUUUAACCCUGAtt	UCAGGGUUAAAGAGGACGAtg
Plate_01	G3	G	3	NM_018287	ARHGAP12	Rho GTPase activating protein 12	94134	s41278	GGUAGACAAUAUUACUACAtt	UGUAGUAAUAUUGUCUACCtt
Plate_01	G4	G	4	NM_006423	RABAC1	Rab acceptor 1 (prenylated)	10567	s195043	GCAACUAUGUGUUCGUGUUtt	AACACGAACACAUAGUUGCtc
Plate_01	G5	G	5	NM_178122	C1orf201	chromosome 1 open reading frame 201	90529	s40420	AGACUUUAGUAAUUCGUGUtt	ACACGAAUUACUAAAGUCUct
Plate_01	G6	G	6	NM_024490	ATP10A	ATPase, class V, type 10A	57194	s32879	CGACUUUGCAGUGCCGAAAtt	UUUCGGCACUGCAAAGUCGct
Plate_01	G7	G	7	NM_002086	GRB2	growth factor receptor-bound protein 2	2885	s6119	AGAACUACAUAGAAAUGAAtt	UUCAUUUCUAUGUAGUUCUtg
Plate_01	G8	G	8	XM_496111	NPW	neuropeptide W	283869	s195937	GAGACUUCGGAGAGACGUCtt	GACGUCUCUCCGAAGUCUCtg
Plate_01	G9	G	9	NM_014741	KIAA0652	KIAA0652	9776	s18879	GAGUUUGGAUAUACCCUUUtt	AAAGGGUAUAUCCAAACUCgt
Plate_01	G10	G	10	NM_032709	C10orf33	chromosome 10 open reading frame 33	84795	s39439	GUUCGAGUCUGAGCCUUUAtt	UAAAGGCUCAGACUCGAACca
Plate_01	G11	G	11	NM_006795	EHD1	EH-domain containing 1	10938	s21514	AGACCACCUUCAUCCGACAtt	UGUCGGAUGAAGGUGGUCUtg
Plate_01	G12	G	12	NM_003898	SYNJ2	synaptojanin 2	8871	s16942	CAGUGAAGAUUAGACCGAAtt	UUCGGUCUAAUCUUCACUGct
Plate_01	H1	H	1	NM_014741	KIAA0652	KIAA0652	9776	s18879	GAGUUUGGAUAUACCCUUUtt	AAAGGGUAUAUCCAAACUCgt
Plate_01	H2	H	2	NM_003707	RUVBL1	RuvB-like 1 (E. coli)	8607	s16371	GGGCAGGUGUGAUACCUAUtt	AUAGGUAUCACACCUGCCCtg
Plate_01	H3	H	3	NM_203446	SYNJ1	synaptojanin 1	8867	s16933	GACUGGUUAUUACGUCUUAtt	UAAGACGUAAUAACCAGUCat
Plate_01	H4	H	4	NM_138461	TM4SF19	transmembrane 4 L six family member 19	116211	s41962	CAAGCUUGGAAAUAUGGUUtt	AACCAUAUUUCCAAGCUUGtg
Plate_01	H5	H	5		Sil_NC_1			s229084	AGUACUGCUUACGAUACGGtt	CCGUAUCGUAAGCAGUACUtt
Plate_01	H6	H	6	NM_002020	FLT4	fms-related tyrosine kinase 4	2324	s5294	CCAGCAUCCUGACCAUCCAtt	UGGAUGGUCAGGAUGCUGGag
Plate_01	H7	H	7	NM_001025780	ABHD17B	abhydrolase domain containing 17B	51104	s27440	GGAACUUUAUGGACAGUAUtt	AUACUGUCCAUAAAGUUCCac
Plate_01	H8	H	8	NM_005603	ATP8B1	ATPase, class I, type 8B, member 1	5205	s10350	GAGAGUAAAUAUGCGAAUAtt	UAUUCGCAUAUUUACUCUCct
Plate_01	H9	H	9	NM_006454	MXD4	MAX dimerization protein 4	10608	s20828	CACGGUCUGUUCUCAGAUUtt	AAUCUGAGAACAGACCGUGgg
Plate_01	H10	H	10	NM_003855	IL18R1	interleukin 18 receptor 1	8809	s16795	GCCGAAGACUAAUCAUUGUtt	ACAAUGAUUAGUCUUCGGCtt
Plate_01	H11	H	11	XM_371074	TANC2	tetratricopeptide repeat, ankyrin repeat and coiled-coil containing 2	26115	s25112	GGAUUUAAGAGUUCGCUUUtt	AAAGCGAACUCUUAAAUCCtg
Plate_01	H12	H	12	NM_014901	RNF44	ring finger protein 44	22838	s22469	GCAUGCUCCGUGAUGUUCAtt	UGAACAUCACGGAGCAUGCtg
Plate_02	A1	A	1	NM_014035	SNX24	sorting nexin 24	28966	s26312	CGACGACAAGGCUUGGAAAtt	UUUCCAAGCCUUGUCGUCGct
Plate_02	A2	A	2	NM_001040694	INCENP	inner centromere protein antigens 135/155kDa	3619	s7424	AGUCCUUUAUUAAGCGCAAtt	UUGCGCUUAAUAAAGGACUtc
Plate_02	A3	A	3	NM_152424	AMER1	APC membrane recruitment protein 1	139285	s44190	GCAGGCAACCUGUUGCAUAtt	UAUGCAACAGGUUGCCUGCct
Plate_02	A4	A	4	NM_002334	LRP4	low density lipoprotein receptor-related protein 4	4038	s8287	GGCCUAAUGGGUUAGCUAUtt	AUAGCUAACCCAUUAGGCCag
Plate_02	A5	A	5		Sil_NC_1			s229084	AGUACUGCUUACGAUACGGtt	CCGUAUCGUAAGCAGUACUtt
Plate_02	A6	A	6	NM_003866	INPP4B	inositol polyphosphate-4-phosphatase, type II, 105kDa	8821	s16825	GAACCGCAGUUGGAAUUCAtt	UGAAUUCCAACUGCGGUUCat
Plate_02	A7	A	7	NM_032604	ABHD1	abhydrolase domain containing 1	84696	s39348	CCACAUAAAGCAUCGUUAUtt	AUAACGAUGCUUUAUGUGGtt
Plate_02	A8	A	8	NM_001002262	ZFYVE27	zinc finger, FYVE domain containing 27	118813	s42249	CAGCAGAGGAUGAACCCAAtt	UUGGGUUCAUCCUCUGCUGca
Plate_02	A9	A	9	NM_019028	ZDHHC13	zinc finger, DHHC-type containing 13	54503	s29091	GGACUUACCUCAAUCAGAUtt	AUCUGAUUGAGGUAAGUCCat
Plate_02	A10	A	10	NM_024837	ATP8B4	ATPase, class I, type 8B, member 4	79895	s36593	GGACUUUCAUUAAUCACGUtt	ACGUGAUUAAUGAAAGUCCag
Plate_02	A11	A	11	XM_940711	ATP10B	ATPase, class V, type 10B	23120	s23081	CAUCUAGACUUGUAUGCAAtt	UUGCAUACAAGUCUAGAUGct
Plate_02	A12	A	12	NM_004958	FRAP1	FK506 binding protein 12-rapamycin associated protein 1	2475	s603	CAUUCGCAUUCAGUCCAUAtt	UAUGGACUGAAUGCGAAUGat
Plate_02	B1	B	1	NM_018651	ZKSCAN7	zinc finger with KRAB and SCAN domains 7	55888	s31720	GACCUAUCUGUAGACUACAtt	UGUAGUCUACAGAUAGGUCct
Plate_02	B2	B	2	NM_014600	EHD3	EH-domain containing 3	30845	s26958	GAGGUUUUCCAGACGGUGAtt	UCACCGUCUGGAAAACCUCgg
Plate_02	B3	B	3	NM_001017523	BTBD11	BTB (POZ) domain containing 11	121551	s42486	CCAGCAAGCCGACAAAUGAtt	UCAUUUGUCGGCUUGCUGGag
Plate_02	B4	B	4	NM_000835	GRIN2C	glutamate receptor, ionotropic, N-methyl D-aspartate 2C	2905	s6176	CCGUCUUCAUGUUCGAGUAtt	UACUCGAACAUGAAGACGGtg
Plate_02	B5	B	5	NM_005721	ACTR3	ARP3 actin-related protein 3 homolog (yeast)	10096	s19641	CGAUGUUGGUUAUGAGAGAtt	UCUCUCAUAACCAACAUCGat
Plate_02	B6	B	6	NM_014035	SNX24	sorting nexin 24	28966	s26312	CGACGACAAGGCUUGGAAAtt	UUUCCAAGCCUUGUCGUCGct
Plate_02	B7	B	7	NM_005188	CBL	Cas-Br-M (murine) ecotropic retroviral transforming sequence	867	s2476	GAAUCAACUCUGAACGGAAtt	UUCCGUUCAGAGUUGAUUCtc
Plate_02	B8	B	8	NM_000786	CYP51A1	cytochrome P450, family 51, subfamily A, polypeptide 1	1595	s435	CAUACAUCCUCAACUACUAtt	UAGUAGUUGAGGAUGUAUGct
Plate_02	B9	B	9	NM_014035	SNX24	sorting nexin 24	28966	s26312	CGACGACAAGGCUUGGAAAtt	UUUCCAAGCCUUGUCGUCGct
Plate_02	B10	B	10	NM_018240	KIRREL	kin of IRRE like (Drosophila)	55243	s30530	AAAUGUGGAUUAUUCCUUUtt	AAAGGAAUAAUCCACAUUUgt
Plate_02	B11	B	11	NM_006107	LUC7L3	cisplatin resistance-associated overexpressed protein	51747	s226748	GAAUCGAAGGAAAGUGAUAtt	UAUCACUUUCCUUCGAUUCag
Plate_02	B12	B	12	NM_175861	TMTC1	transmembrane and tetratricopeptide repeat containing 1	83857	s38231	GCCUUUCUCUCGUACAACAtt	UGUUGUACGAGAGAAAGGCca
Plate_02	C1	C	1	XM_293380	ANKRD58	ankyrin repeat domain 58	347454	s51253	CGAGGAGCUCAUUCUGGUAtt	UACCAGAAUGAGCUCCUCGtg
Plate_02	C2	C	2	NM_145169	SFT2D1	SFT2 domain containing 1	113402	s41467	AGCUUUUUGCAGUGUUUUAtt	UAAAACACUGCAAAAAGCUtt
Plate_02	C3	C	3	NM_001005855	ATP8B2	ATPase, aminophospholipid transporter, class I, type 8B, member 2	57198	s32881	CAAAAGAACGAGUAUCGAUtt	AUCGAUACUCGUUCUUUUGaa
Plate_02	C4	C	4	NM_004958	FRAP1	FK506 binding protein 12-rapamycin associated protein 1	2475	s603	CAUUCGCAUUCAGUCCAUAtt	UAUGGACUGAAUGCGAAUGat
Plate_02	C5	C	5	NM_052874	STX1B	syntaxin 1B	112755	s41367	CGGUCCAAAUUGAAAGCGAtt	UCGCUUUCAAUUUGGACCGaa
Plate_02	C6	C	6	NM_021205	RHOU	ras homolog gene family, member U	58480	s33827	UGUUCAGCCUUGACUCAAAtt	UUUGAGUCAAGGCUGAACAct
Plate_02	C7	C	7	NM_021216	ZNF71	zinc finger protein 71	58491	s33848	GCACUUCAGACCUCAGUAAtt	UUACUGAGGUCUGAAGUGCtg
Plate_02	C8	C	8	NM_000871	HTR6	5-hydroxytryptamine (serotonin) receptor 6, G protein-coupled	3362	s7059	GGCCUCUUCGAUGUCCUCAtt	UGAGGACAUCGAAGAGGCCtg
Plate_02	C9	C	9	XM_053966		hypothetical protein LOC113230	113230	s41447	GCAGAAAGGUCUCGGAGAAtt	UUCUCCGAGACCUUUCUGCgg
Plate_02	C10	C	10	NM_014741	KIAA0652	KIAA0652	9776	s18879	GAGUUUGGAUAUACCCUUUtt	AAAGGGUAUAUCCAAACUCgt
Plate_02	C11	C	11	NM_152486	SAMD11	sterile alpha motif domain containing 11	148398	s45177	GGUGACCUGUUGGGCAAGAtt	UCUUGCCCAACAGGUCACCgg
Plate_02	C12	C	12		Sil_NC_1			s229084	AGUACUGCUUACGAUACGGtt	CCGUAUCGUAAGCAGUACUtt
Plate_02	D1	D	1	NM_001831	CLU	clusterin	1191	s3156	GGAAGUAAGUACGUCAAUAtt	UAUUGACGUACUUACUUCCct
Plate_02	D2	D	2	NM_025203	C2orf44	chromosome 2 open reading frame 44	80304	s37171	GCAGUUACCAUGACGAGAAtt	UUCUCGUCAUGGUAACUGCct
Plate_02	D3	D	3	NM_015898	ZBTB7A	zinc finger and BTB domain containing 7A	51341	s27990	CGCUCAUGGACUUCGCCUAtt	UAGGCGAAGUCCAUGAGCGcg
Plate_02	D4	D	4	NM_007346	OGFR	opioid growth factor receptor	11054	s21777	AGAAUGACAGGGUCCAGAAtt	UUCUGGACCCUGUCAUUCUgg
Plate_02	D5	D	5	NM_014718	CLSTN3	calsyntenin 3	9746	s18807	AGUUUACAGUGACAGCUUAtt	UAAGCUGUCACUGUAAACUta
Plate_02	D6	D	6	NM_001040694	INCENP	inner centromere protein antigens 135/155kDa	3619	s7424	AGUCCUUUAUUAAGCGCAAtt	UUGCGCUUAAUAAAGGACUtc
Plate_02	D7	D	7
Plate_02	D8	D	8	NM_207468	FAM177B	family with sequence similarity 177, member B	400823	s53382	AGACUACUCCUAAAAGGAUtt	AUCCUUUUAGGAGUAGUCUtt
Plate_02	D9	D	9	NM_024587	TMEM53	transmembrane protein 53	79639	s35977	GCUGCAUCGUAAUCCGAUAtt	UAUCGGAUUACGAUGCAGCcc
Plate_02	D10	D	10	NM_001037533	GON4L	gon-4-like (C. elegans)	54856	s29599	GGAAUAUUUCACCAAUUAAtt	UUAAUUGGUGAAAUAUUCCat
Plate_02	D11	D	11	NM_017549	EPDR1	ependymin related protein 1 (zebrafish)	54749	s29377	ACCUUUACCAUAAACUACAtt	UGUAGUUUAUGGUAAAGGUtt
Plate_02	D12	D	12	NM_018835	RC3H2	ring finger and CCCH-type zinc finger domains 2	54542	s29170	GGAGGAAUUUCGGAGUUAUtt	AUAACUCCGAAAUUCCUCCtt
Plate_02	E1	E	1		Sil_NC_1			s229084	AGUACUGCUUACGAUACGGtt	CCGUAUCGUAAGCAGUACUtt
Plate_02	E2	E	2	NM_001012409	SGOL1	shugoshin-like 1 (S. pombe)	151648	s45600	GGCAAACGCAGGUCUUUUAtt	UAAAAGACCUGCGUUUGCCaa
Plate_02	E3	E	3	NM_017925	DENND4C	DENN/MADD domain containing 4C	55667	s31214	GUUUGGACCUUCCUAGUAAtt	UUACUAGGAAGGUCCAAACgt
Plate_02	E4	E	4	NM_017737	FNBP1L	formin binding protein 1-like	54874	s29646	GGACUAUCAGUGCAUCCAAtt	UUGGAUGCACUGAUAGUCCca
Plate_02	E5	E	5	NM_138967	SCAMP5	secretory carrier membrane protein 5	192683	s46953	CAAGACUUCGAGGCAGAUAtt	UAUCUGCCUCGAAGUCUUGgt
Plate_02	E6	E	6	NM_014741	KIAA0652	KIAA0652	9776	s18879	GAGUUUGGAUAUACCCUUUtt	AAAGGGUAUAUCCAAACUCgt
Plate_02	E7	E	7	NM_032772	ZNF503	zinc finger protein 503	84858	s39514	GUUUGUGCCGGGACCCUUAtt	UAAGGGUCCCGGCACAAACtg
Plate_02	E8	E	8	NM_152386	SGPP2	sphingosine-1-phosphate phosphatase 2	130367	s43494	GAAUAUUGACCCUUAUUUAtt	UAAAUAAGGGUCAAUAUUCca
Plate_02	E9	E	9	NM_013355	PKN3	protein kinase N3	29941	s26751	GGCUUGAGUUCAUUCAGAAtt	UUCUGAAUGAACUCAAGCCct
Plate_02	E10	E	10	NM_020901	PHRF1	PHD and ring finger domains 1	57661	s33541	CGAACUCUAUUUAAGUGCAtt	UGCACUUAAAUAGAGUUCGat
Plate_02	E11	E	11	NM_005697	SCAMP2	secretory carrier membrane protein 2	10066	s19574	GCCCUGCUUCUAUCAGGAUtt	AUCCUGAUAGAAGCAGGGCtt
Plate_02	E12	E	12	NM_152318	C12orf45	chromosome 12 open reading frame 45	121053	s42427	GAAUCAGUCGGAUUCAAAAtt	UUUUGAAUCCGACUGAUUCat
Plate_02	F1	F	1	NM_007202	AKAP10	A kinase (PRKA) anchor protein 10	11216	s22140	GAUCCCAACUGUUUCGUUUtt	AAACGAAACAGUUGGGAUCca
Plate_02	F2	F	2	NM_007184	NISCH	nischarin	11188	s22094	GGAUCGAACAGAUGGAGGAtt	UCCUCCAUCUGUUCGAUCCtg
Plate_02	F3	F	3	NM_014035	SNX24	sorting nexin 24	28966	s26312	CGACGACAAGGCUUGGAAAtt	UUUCCAAGCCUUGUCGUCGct
Plate_02	F4	F	4	NM_016529	ATP8A2	ATPase, aminophospholipid transporter, class I, type 8A, member 2	51761	s28631	CAUUCUCAGUCAUCAUAGAtt	UCUAUGAUGACUGAGAAUGgt
Plate_02	F5	F	5	NM_003407	ZFP36	zinc finger protein 36, C3H type, homolog (mouse)	7538	s14978	AGACGGAACUCUGUCACAAtt	UUGUGACAGAGUUCCGUCUtg
Plate_02	F6	F	6	NM_001100426	RAP1GDS1	RAP1, GTP-GDP dissociation stimulator 1	5910	s229540	GACUGAGGAUAGUUUAGAAtt	UUCUAAACUAUCCUCAGUCtt
Plate_02	F7	F	7	NM_005633	SOS1	son of sevenless homolog 1 (Drosophila)	6654	s13285	GUCGCAUAGUAGAUAUACAtt	UGUAUAUCUACUAUGCGACta
Plate_02	F8	F	8	NM_139265	EHD4	EH-domain containing 4	30844	s26954	GGAAUGCUUUAGUCGUGGAtt	UCCACGACUAAAGCAUUCCct
Plate_02	F9	F	9	NM_032329	ING5	inhibitor of growth family, member 5	84289	s38828	AGAGGACGGAAGAUAAGAAtt	UUCUUAUCUUCCGUCCUCUgg
Plate_02	F10	F	10	NM_031483	ITCH	itchy E3 ubiquitin protein ligase homolog (mouse)	83737	s38163	CGGGCGAGUUUACUAUGUAtt	UACAUAGUAAACUCGCCCGtg
Plate_02	F11	F	11	NM_014035	SNX24	sorting nexin 24	28966	s26312	CGACGACAAGGCUUGGAAAtt	UUUCCAAGCCUUGUCGUCGct
Plate_02	F12	F	12	NM_001077657	C3orf43	chromosome 3 open reading frame 43	255798	s48706	GCUACGUCAUUGAAGUACUtt	AGUACUUCAAUGACGUAGCtg
Plate_02	G1	G	1	NM_006095	ATP8A1	ATPase, aminophospholipid transporter (APLT), class I, type 8A, member 1	10396	s20331	GGACUAUUUUCAUCAACCAtt	UGGUUGAUGAAAAUAGUCCtt
Plate_02	G2	G	2	NM_001151	SLC25A4	solute carrier family 25 (mitochondrial carrier; adenine nucleotide translocator), member 4	291	s1371	GCAGUACAAAGGGAUCAUUtt	AAUGAUCCCUUUGUACUGCtt
Plate_02	G3	G	3	NM_207351	PRRT3	proline-rich transmembrane protein 3	285368	s49912	GCUGUAAACCGAACAGAGAtt	UCUCUGUUCGGUUUACAGCtg
Plate_02	G4	G	4	NM_014845	FIG4	FIG4 homolog (S. cerevisiae)	9896	s19170	GCACGUGACUUUAUGCCUAtt	UAGGCAUAAAGUCACGUGCtg
Plate_02	G5	G	5	NM_015470	RAB11FIP5	RAB11 family interacting protein 5 (class I)	26056	s25026	GGAACGCGGCGAGAUUGAAtt	UUCAAUCUCGCCGCGUUCCtt
Plate_02	G6	G	6	NM_006093	PRG3	proteoglycan 3	10394	s20328	ACCUUGUCUCUAUCCAUGAtt	UCAUGGAUAGAGACAAGGUtg
Plate_02	G7	G	7	NM_173804	TMEM86B	transmembrane protein 86B	255043	s48602	CUGUGGGUGUGGAACCGUAtt	UACGGUUCCACACCCACAGgg
Plate_02	G8	G	8	NM_005639	SYT1	synaptotagmin I	6857	s13694	GCAAUUUACUUUCAAGGUAtt	UACCUUGAAAGUAAAUUGCtc
Plate_02	G9	G	9	NM_014741	KIAA0652	KIAA0652	9776	s18879	GAGUUUGGAUAUACCCUUUtt	AAAGGGUAUAUCCAAACUCgt
Plate_02	G10	G	10	NM_175732	PTPMT1	protein tyrosine phosphatase, mitochondrial 1	114971	s229947	CGGUCAUACAUCCACAUCAtt	UGAUGUGGAUGUAUGACCGga
Plate_02	G11	G	11	NM_153359	PRR22	hypothetical protein MGC24975	163154	s46431	CAGCAGUGGUGGGAACUCAtt	UGAGUUCCCACCACUGCUGtc
Plate_02	G12	G	12	NM_032591	SLC9A7	solute carrier family 9 (sodium/hydrogen exchanger), member 7	84679	s39310	GGUAACAUUCGAUCCAGAAtt	UUCUGGAUCGAAUGUUACCtt
Plate_02	H1	H	1	NM_014741	KIAA0652	KIAA0652	9776	s18879	GAGUUUGGAUAUACCCUUUtt	AAAGGGUAUAUCCAAACUCgt
Plate_02	H2	H	2	NM_001338	CXADR	coxsackie virus and adenovirus receptor	1525	s3776	GAAGCUACAUCGGCAGUAAtt	UUACUGCCGAUGUAGCUUCtg
Plate_02	H3	H	3	NM_145173	DIRAS1	DIRAS family, GTP-binding RAS-like 1	148252	s45151	GCCUCAACAUCGACGGCAAtt	UUGCCGUCGAUGUUGAGGCtc
Plate_02	H4	H	4	NM_052857	ZNF830	zinc finger protein 830	91603	s40699	GGACAAAGAGUGGGACGAAtt	UUCGUCCCACUCUUUGUCCat
Plate_02	H5	H	5		Sil_NC_1			s229084	AGUACUGCUUACGAUACGGtt	CCGUAUCGUAAGCAGUACUtt
Plate_02	H6	H	6	NM_002769	PRSS1	protease, serine, 1 (trypsin 1)	5644	s11254	AGAUUACCAGCAACAUGUUtt	AACAUGUUGCUGGUAAUCUtt
Plate_02	H7	H	7	NM_130387	ASB14	ankyrin repeat and SOCS box-containing 14	142686	s44486	CCAAUCGUCUAAAAGCAUAtt	UAUGCUUUUAGACGAUUGGgt
Plate_02	H8	H	8	NM_012400	PLA2G2D	phospholipase A2, group IID	26279	s25362	ACAAGGACUAUUACAGAUAtt	UAUCUGUAAUAGUCCUUGUag
Plate_02	H9	H	9	NM_002886	RAP2B	RAP2B, member of RAS oncogene family	5912	s11794	GCUCCUUCAUCGAGAAGUAtt	UACUUCUCGAUGAAGGAGCcc
Plate_02	H10	H	10	NM_176877	INADL	InaD-like (Drosophila)	10207	s19903	GGUGGUACACCUAACCCUAtt	UAGGGUUAGGUGUACCACCtg
Plate_02	H11	H	11	NM_014937	INPP5F	inositol polyphosphate-5-phosphatase F	22876	s22562	GGAUCGGAUUUACCCAUAAtt	UUAUGGGUAAAUCCGAUCCca
Plate_02	H12	H	12	NM_001017434	PGBD2	piggyBac transposable element derived 2	267002	s49027	GGCAUGAAGUGGUACUCAAtt	UUGAGUACCACUUCAUGCCtc
Plate_03	A1	A	1	NM_014035	SNX24	sorting nexin 24	28966	s26312	CGACGACAAGGCUUGGAAAtt	UUUCCAAGCCUUGUCGUCGct
Plate_03	A2	A	2	NM_001040694	INCENP	inner centromere protein antigens 135/155kDa	3619	s7424	AGUCCUUUAUUAAGCGCAAtt	UUGCGCUUAAUAAAGGACUtc
Plate_03	A3	A	3	NM_004034	ANXA7	annexin A7	310	s1398	GAAUCUUGCUUUAACAUGAtt	UCAUGUUAAAGCAAGAUUCat
Plate_03	A4	A	4	NM_020453	ATP10D	ATPase, class V, type 10D	57205	s32885	CUAUGUGAACAAUCGAAUAtt	UAUUCGAUUGUUCACAUAGgc
Plate_03	A5	A	5		Sil_NC_1			s229084	AGUACUGCUUACGAUACGGtt	CCGUAUCGUAAGCAGUACUtt
Plate_03	A6	A	6	NM_006939	SOS2	son of sevenless homolog 2 (Drosophila)	6655	s13289	GUAGUACUCUAGAUCGAAUtt	AUUCGAUCUAGAGUACUACga
Plate_03	A7	A	7	NM_018059	RADIL	Rap GTPase interactor	55698	s31280	AGAGCAAACUGAAGCGGCAtt	UGCCGCUUCAGUUUGCUCUtg
Plate_03	A8	A	8	NM_019607	C8orf44	chromosome 8 open reading frame 44	56260	s32102	CCGAGUUUGAAAUCCCAGAtt	UCUGGGAUUUCAAACUCGGta
Plate_03	A9	A	9	NM_014970	KIFAP3	kinesin-associated protein 3	22920	s22678	CCCUUGAUCGGGACAAUUUtt	AAAUUGUCCCGAUCAAGGGct
Plate_03	A10	A	10	NM_130785	TPTE2	transmembrane phosphoinositide 3-phosphatase and tensin homolog 2	93492	s41150	CGAUAUUGCAUGACAUUGAtt	UCAAUGUCAUGCAAUAUCGaa
Plate_03	A11	A	11	NM_144643	SCLT1	sodium channel and clathrin linker 1	132320	s43695	GCAGCUCAGUGUGAUUACAtt	UGUAAUCACACUGAGCUGCtg
Plate_03	A12	A	12	NM_004958	FRAP1	FK506 binding protein 12-rapamycin associated protein 1	2475	s603	CAUUCGCAUUCAGUCCAUAtt	UAUGGACUGAAUGCGAAUGat
Plate_03	B1	B	1	NM_000824	GLRB	glycine receptor, beta	2743	s5835	CAAAGCGAAUUGAUCUUUAtt	UAAAGAUCAAUUCGCUUUGct
Plate_03	B2	B	2	NM_024631	C11orf61	chromosome 11 open reading frame 61	79684	s36094	GGAUAUCCGUUACCAUUAUtt	AUAAUGGUAACGGAUAUCCtc
Plate_03	B3	B	3	NM_004866	SCAMP1	secretory carrier membrane protein 1	9522	s18266	CGUCUAUAUUUGUCAGUUUtt	AAACUGACAAAUAUAGACGaa
Plate_03	B4	B	4	NM_014715	ARHGAP32	Rho GTPase-activating protein	9743	s18799	GGCCUAUUUCCAAACCGAUtt	AUCGGUUUGGAAAUAGGCCtt
Plate_03	B5	B	5	NM_000314	PTEN	phosphatase and tensin homolog	5728	s325	GCAUACGAUUUUAAGCGGAtt	UCCGCUUAAAAUCGUAUGCag
Plate_03	B6	B	6	NM_014035	SNX24	sorting nexin 24	28966	s26312	CGACGACAAGGCUUGGAAAtt	UUUCCAAGCCUUGUCGUCGct
Plate_03	B7	B	7	NM_003341	UBE2E1	ubiquitin-conjugating enzyme E2E 1 (UBC4/5 homolog, yeast)	7324	s561	GGUGUAUUCUUUCUCGAUAtt	UAUCGAGAAAGAAUACACCac
Plate_03	B8	B	8	NM_198450	APOOL	apolipoprotein O-like	139322	s44193	CUAGGAUCCUCUUCCGAAAtt	UUUCGGAAGAGGAUCCUAGct
Plate_03	B9	B	9	NM_014035	SNX24	sorting nexin 24	28966	s26312	CGACGACAAGGCUUGGAAAtt	UUUCCAAGCCUUGUCGUCGct
Plate_03	B10	B	10	NM_145284	FAM122B	family with sequence similarity 122B	159090	s46147	GGAUAUGGUGAACAGAGAAtt	UUCUCUGUUCACCAUAUCCag
Plate_03	B11	B	11	NM_000349	STAR	steroidogenic acute regulatory protein	6770	s13525	AGAGCAUCAUCAACCAGGUtt	ACCUGGUUGAUGAUGCUCUtg
Plate_03	B12	B	12	NM_194071	CREB3L2	cAMP responsive element binding protein 3-like 2	64764	s34890	GAAUGAUCCUUUCCUCUCAtt	UGAGAGGAAAGGAUCAUUCag
Plate_03	C1	C	1	NM_177454	FAM171B	family with sequence similarity 171, member B	165215	s46569	CGAGAGAACUUUACGCAGAtt	UCUGCGUAAAGUUCUCUCGat
Plate_03	C2	C	2	NM_018204	CKAP2	cytoskeleton associated protein 2	26586	s25563	GAUUGUUCAGUCUAAGAUUtt	AAUCUUAGACUGAACAAUCtg
Plate_03	C3	C	3	NM_022067	VIPAR	VPS33B interacting protein, apical-basolateral polarity regulator	63894	s34223	GGCUUUUACCUUUGACGAUtt	AUCGUCAAAGGUAAAAGCCtt
Plate_03	C4	C	4	NM_004958	FRAP1	FK506 binding protein 12-rapamycin associated protein 1	2475	s603	CAUUCGCAUUCAGUCCAUAtt	UAUGGACUGAAUGCGAAUGat
Plate_03	C5	C	5	XM_941210	KIF26A	kinesin family member 26A	26153	s25178	CGUACACCAUGAUCGGGAAtt	UUCCCGAUCAUGGUGUACGac
Plate_03	C6	C	6	NM_005301	GPR35	G protein-coupled receptor 35	2859	s6063	CGUCGCGCCCUGUACAUAAtt	UUAUGUACAGGGCGCGACGga
Plate_03	C7	C	7	NM_134266	SLC26A7	solute carrier family 26 (anion exchanger), member 7	115111	s41761	GGUCAUAUUCCACAAGGAAtt	UUCCUUGUGGAAUAUGACCaa
Plate_03	C8	C	8	NM_015853	UBXN1	UBX domain protein 1	51035	s27292	GAUCGAGAGGGACAAAGCAtt	UGCUUUGUCCCUCUCGAUCtt
Plate_03	C9	C	9	NM_032168	WDR75	WD repeat domain 75	84128	s38530	CAGCUAGCAAAGAUGGUUAtt	UAACCAUCUUUGCUAGCUGta
Plate_03	C10	C	10	NM_014741	KIAA0652	KIAA0652	9776	s18879	GAGUUUGGAUAUACCCUUUtt	AAAGGGUAUAUCCAAACUCgt
Plate_03	C11	C	11	NM_001882	CRHBP	corticotropin releasing hormone binding protein	1393	s3507	GAUUCACAUUAACCAUAAAtt	UUUAUGGUUAAUGUGAAUCca
Plate_03	C12	C	12		Sil_NC_1			s229084	AGUACUGCUUACGAUACGGtt	CCGUAUCGUAAGCAGUACUtt
Plate_03	D1	D	1	NM_006897	HOXC9	homeobox C9	3225	s6827	UCUCUUCAAUAUGUAUUUAtt	UAAAUACAUAUUGAAGAGAaa
Plate_03	D2	D	2	NM_024567	HMBOX1	homeobox containing 1	79618	s35926	GUACUGGAAUGACUAAACAtt	UGUUUAGUCAUUCCAGUACgc
Plate_03	D3	D	3	NM_199242	UNC13D	unc-13 homolog D (C. elegans)	201294	s47356	ACUGAAUGGUUCCACCUGAtt	UCAGGUGGAACCAUUCAGUgg
Plate_03	D4	D	4	NM_003332	TYROBP	TYRO protein tyrosine kinase binding protein	7305	s14547	GGUCGGAUGUCUACAGCGAtt	UCGCUGUAGACAUCCGACCtc
Plate_03	D5	D	5	XM_038150	MAST3	microtubule associated serine/threonine kinase 3	23031	s22869	GACCUUCCACAGUACAUCAtt	UGAUGUACUGUGGAAGGUCag
Plate_03	D6	D	6	NM_001040694	INCENP	inner centromere protein antigens 135/155kDa	3619	s7424	AGUCCUUUAUUAAGCGCAAtt	UUGCGCUUAAUAAAGGACUtc
Plate_03	D7	D	7
Plate_03	D8	D	8	NM_133637	DQX1	DEAQ box polypeptide 1 (RNA-dependent ATPase)	165545	s46581	GCUCCGAAGUGUUUACAAUtt	AUUGUAAACACUUCGGAGCtc
Plate_03	D9	D	9	NM_001009554	MFAP3L	microfibrillar-associated protein 3-like	9848	s19058	UGAGUUCUUUAGGACCGAAtt	UUCGGUCCUAAAGAACUCAtt
Plate_03	D10	D	10	NM_006416	SLC35A1	solute carrier family 35 (CMP-sialic acid transporter), member A1	10559	s20713	GGCUGCAGUCUAUACCAUAtt	UAUGGUAUAGACUGCAGCCat
Plate_03	D11	D	11	NM_019094	NUDT4	nudix (nucleoside diphosphate linked moiety X)-type motif 4	11163	s22020	CCAAGACCGAAAGCACAGAtt	UCUGUGCUUUCGGUCUUGGtt
Plate_03	D12	D	12	NM_005804	DDX39	DEAD (Asp-Glu-Ala-Asp) box polypeptide 39	10212	s19916	CAGGACCGGUUUGAAGUUAtt	UAACUUCAAACCGGUCCUGga
Plate_03	E1	E	1		Sil_NC_1			s229084	AGUACUGCUUACGAUACGGtt	CCGUAUCGUAAGCAGUACUtt
Plate_03	E2	E	2	NM_177400	NKX6-2	NK6 homeobox 2	84504	s39076	GAGAAAACCUUCGAGCAGAtt	UCUGCUCGAAGGUUUUCUCca
Plate_03	E3	E	3	NM_020311	ACKR3	atypical chemokine receptor 3	57007	s94	GGGAACUUCUCGGACAUCAtt	UGAUGUCCGAGAAGUUCCCtg
Plate_03	E4	E	4	NM_001015045	FAM13A	family with sequence similarity 13, member A	10144	s19751	GGAAGUUUGAAGAUAGAUUtt	AAUCUAUCUUCAAACUUCCgg
Plate_03	E5	E	5	NM_022913	GPBP1	GC-rich promoter binding protein 1	65056	s35172	GCAUGGACAGAGAAUCGUUtt	AACGAUUCUCUGUCCAUGCaa
Plate_03	E6	E	6	NM_014741	KIAA0652	KIAA0652	9776	s18879	GAGUUUGGAUAUACCCUUUtt	AAAGGGUAUAUCCAAACUCgt
Plate_03	E7	E	7	NM_144620	LRRC39	leucine rich repeat containing 39	127495	s43181	GCAACGAAAUGAAAUAACAtt	UGUUAUUUCAUUUCGUUGCag
Plate_03	E8	E	8	NM_014616	ATP11B	ATPase, class VI, type 11B	23200	s23269	GGGUGAUAUUGUUCGAAUAtt	UAUUCGAACAAUAUCACCCac
Plate_03	E9	E	9	NM_033036	GAL3ST3	galactose-3-O-sulfotransferase 3	89792	s40123	GAACAUCCUGUUUCGCUUUtt	AAAGCGAAACAGGAUGUUCtg
Plate_03	E10	E	10	NM_031427	DNAL1	dynein, axonemal, light chain 1	83544	s37991	ACCUGGUGUUUGUAGGCAAtt	UUGCCUACAAACACCAGGUct
Plate_03	E11	E	11	NM_012383	OSTF1	osteoclast stimulating factor 1	26578	s25551	GCAUCUCUCCUGAAAAAGAtt	UCUUUUUCAGGAGAGAUGCac
Plate_03	E12	E	12	NM_003155	STC1	stanniocalcin 1	6781	s13549	CGAGCUGACUUCAACAGGAtt	UCCUGUUGAAGUCAGCUCGtg
Plate_03	F1	F	1	NM_003592	CUL1	cullin 1	8454	s16054	CCGUCAGAGUUGGAACGUAtt	UACGUUCCAACUCUGACGGca
Plate_03	F2	F	2	NM_001280	CIRBP	cold inducible RNA binding protein	1153	s3086	GGCUGAGUUUUGACACCAAtt	UUGGUGUCAAAACUCAGCCct
Plate_03	F3	F	3	NM_014035	SNX24	sorting nexin 24	28966	s26312	CGACGACAAGGCUUGGAAAtt	UUUCCAAGCCUUGUCGUCGct
Plate_03	F4	F	4	NM_022168	IFIH1	interferon induced with helicase C domain 1	64135	s34499	GGUGUAAGAGAGCUACUAAtt	UUAGUAGCUCUCUUACACCtg
Plate_03	F5	F	5	NM_014869	IQSEC1	IQ motif and Sec7 domain 1	9922	s19245	GGACUACACCAGCGAGAAAtt	UUUCUCGCUGGUGUAGUCCga
Plate_03	F6	F	6	NM_001002837	INPP5J	inositol polyphosphate-5-phosphatase J	27124	s25858	CUUCCGCAUUGAGAGCUAUtt	AUAGCUCUCAAUGCGGAAGtt
Plate_03	F7	F	7	NM_024887	DHDDS	dehydrodolichyl diphosphate synthase	79947	s36696	CAUUCAUAAUGGACGGGAAtt	UUCCCGUCCAUUAUGAAUGca
Plate_03	F8	F	8	NM_032181	FAM176A	family with sequence similarity 176, member A	84141	s38557	GCAACAUCCUAGCGGCCUAtt	UAGGCCGCUAGGAUGUUGCtg
Plate_03	F9	F	9	NM_144671	FAM109A	family with sequence similarity 109, member A	144717	s44690	CAGUUAGUGCAGCUCCUGAtt	UCAGGAGCUGCACUAACUGtg
Plate_03	F10	F	10	NM_014372	RNF11	ring finger protein 11	26994	s25670	GGAAGAGAUGGAUCAGAAAtt	UUUCUGAUCCAUCUCUUCCag
Plate_03	F11	F	11	NM_014035	SNX24	sorting nexin 24	28966	s26312	CGACGACAAGGCUUGGAAAtt	UUUCCAAGCCUUGUCGUCGct
Plate_03	F12	F	12	NM_021932	RIC8A	RIC8 guanine nucleotide exchange factor A	60626	s34147	AGAGCUUCACGUUUGAUGAtt	UCAUCAAACGUGAAGCUCUgg
Plate_03	G1	G	1	NM_178033	CYP4X1	cytochrome P450, family 4, subfamily X, polypeptide 1	260293	s48975	GGUGAGAUGUCGUACACCAtt	UGGUGUACGACAUCUCACCca
Plate_03	G2	G	2	NM_024762	ZNF552	zinc finger protein 552	79818	s36403	GUGUGAGGUUUGUCAGAAAtt	UUUCUGACAAACCUCACACtc
Plate_03	G3	G	3	NM_001042428	ZNF205	zinc finger protein 205	7755	s15275	AGGAGUCACUGCACAUUAAtt	UUAAUGUGCAGUGACUCCUga
Plate_03	G4	G	4	NM_001048	SST	somatostatin	6750	s13493	AGAGAUCUGCUAACUCAAAtt	UUUGAGUUAGCAGAUCUCUgc
Plate_03	G5	G	5	NM_173469	UBE2Q2	ubiquitin-conjugating enzyme E2Q family member 2	92912	s41045	GAAUCAAUAUAAUCUAGCAtt	UGCUAGAUUAUAUUGAUUCtt
Plate_03	G6	G	6	NM_207359	GADL1	glutamate decarboxylase-like 1	339896	s50618	GAUGGAAGAGGUAAAAUGAtt	UCAUUUUACCUCUUCCAUCtg
Plate_03	G7	G	7	NM_016006	ABHD5	abhydrolase domain containing 5	51099	s224185	GGUUAAUCAUCUCAUUUUAtt	UAAAAUGAGAUGAUUAACCct
Plate_03	G8	G	8	NM_001143667,NM_021211	ZBED5	zinc finger, BED-type containing 5	58486	s458491	GCAUUUACAAAUUAACUGAtt	UCAGUUAAUUUGUAAAUGCtg
Plate_03	G9	G	9	NM_014741	KIAA0652	KIAA0652	9776	s18879	GAGUUUGGAUAUACCCUUUtt	AAAGGGUAUAUCCAAACUCgt
Plate_03	G10	G	10	NM_198464	T-SP1	tryptophan/serine protease	203074	s47469	AGAUCUAUUUUCGAGGGAAtt	UUCCCUCGAAAAUAGAUCUgt
Plate_03	G11	G	11	NM_006790	MYOT	myotilin	9499	s18212	GCACCAAUGUUUAUCUACAtt	UGUAGAUAAACAUUGGUGCtc
Plate_03	G12	G	12	NM_006531	IFT88	intraflagellar transport 88 homolog (Chlamydomonas)	8100	s15625	CUAUGAGUCAUAUAGGUAUtt	AUACCUAUAUGACUCAUAGta
Plate_03	H1	H	1	NM_014741	KIAA0652	KIAA0652	9776	s18879	GAGUUUGGAUAUACCCUUUtt	AAAGGGUAUAUCCAAACUCgt
Plate_03	H2	H	2	XM_938581	PLEKHM2	pleckstrin homology domain containing, family M (with RUN domain) member 2	23207	s23280	GAACUGGACCGAUUGCUGUtt	ACAGCAAUCGGUCCAGUUCag
Plate_03	H3	H	3	NM_080742	B3GAT2	beta-1,3-glucuronyltransferase 2 (glucuronosyltransferase S)	135152	s43919	GCGUGCUCUUCUUCGCUGAtt	UCAGCGAAGAAGAGCACGCcg
Plate_03	H4	H	4	NM_007244	PRR4	proline rich 4 (lacrimal)	11272	s22253	AGACUUUACUUUCACCAUAtt	UAUGGUGAAAGUAAAGUCUtc
Plate_03	H5	H	5		Sil_NC_1			s229084	AGUACUGCUUACGAUACGGtt	CCGUAUCGUAAGCAGUACUtt
Plate_03	H6	H	6	NM_021033	RAP2A	RAP2A, member of RAS oncogene family	5911	s11792	AAACAAUGGUGGACGAACUtt	AGUUCGUCCACCAUUGUUUta
Plate_03	H7	H	7	NM_014639	TTC37	tetratricopeptide repeat domain 37	9652	s18568	GAGACGUAGUGGGAGAUAAtt	UUAUCUCCCACUACGUCUCta
Plate_03	H8	H	8	NM_006045	ATP9A	ATPase, class II, type 9A	10079	s19607	GAUUCCUCAUCAUUGGGUAtt	UACCCAAUGAUGAGGAAUCct
Plate_03	H9	H	9	NM_012261	C20orf103	chromosome 20 open reading frame 103	24141	s24418	GCCUUUCCACUAACCCUGAtt	UCAGGGUUAGUGGAAAGGCct
Plate_03	H10	H	10	NM_021183	RAP2C	RAP2C, member of RAS oncogene family	57826	s33760	GGUUUCAUCCUGGUUUAUAtt	UAUAAACCAGGAUGAAACCtt
Plate_03	H11	H	11	NM_017946	FKBP14	FK506 binding protein 14, 22 kDa	55033	s750	CGGUGGUGAAUGAAAGUCAtt	UGACUUUCAUUCACCACCGca
Plate_03	H12	H	12	NM_000312	PROC	protein C (inactivator of coagulation factors Va and VIIIa)	5624	s11215	GCAUAGAGGAGAUCUGUGAtt	UCACAGAUCUCCUCUAUGCac
Plate_04	A1	A	1	NM_014035	SNX24	sorting nexin 24	28966	s26312	CGACGACAAGGCUUGGAAAtt	UUUCCAAGCCUUGUCGUCGct
Plate_04	A2	A	2	NM_001040694	INCENP	inner centromere protein antigens 135/155kDa	3619	s7424	AGUCCUUUAUUAAGCGCAAtt	UUGCGCUUAAUAAAGGACUtc
Plate_04	A3	A	3	NM_201442	C1S	complement component 1, s subcomponent	716	s2155	GAACUAUGUUGACUGGAUAtt	UAUCCAGUCAACAUAGUUCtt
Plate_04	A4	A	4	NM_024859	MAGIX	MAGI family member, X-linked	79917	s228211	CCACAUCAACGGAGAGUCAtt	UGACUCUCCGUUGAUGUGGag
Plate_04	A5	A	5		Sil_NC_1			s229084	AGUACUGCUUACGAUACGGtt	CCGUAUCGUAAGCAGUACUtt
Plate_04	A6	A	6	NM_015060	AVL9	AVL9 homolog (S. cerevisiase)	23080	s22987	CUAACAUCCUUUUUCGACAtt	UGUCGAAAAAGGAUGUUAGta
Plate_04	A7	A	7	NM_004995	MMP14	matrix metallopeptidase 14 (membrane-inserted)	4323	s8877	CAUCUGUGACGGGAACUUUtt	AAAGUUCCCGUCACAGAUGtt
Plate_04	A8	A	8	NM_145038	C2orf39	chromosome 2 open reading frame 39	92749	s41020	CAACCGCAUGAAGAAAGUAtt	UACUUUCUUCAUGCGGUUGtt
Plate_04	A9	A	9	NM_170607	MLX	MLX, MAX dimerization protein	6945	s13911	CAUUGACUACAUUCAGUUUtt	AAACUGAAUGUAGUCAAUGgt
Plate_04	A10	A	10	NM_005508	CCR4	chemokine (C-C motif) receptor 4	1233	s3207	GAUGAAAGCAUAUACAGCAtt	UGCUGUAUAUGCUUUCAUCga
Plate_04	A11	A	11	NM_005727	TSPAN1	tetraspanin 1	10103	s19659	GGCUCACGACCAAAAAGUAtt	UACUUUUUGGUCGUGAGCCtt
Plate_04	A12	A	12	NM_004958	FRAP1	FK506 binding protein 12-rapamycin associated protein 1	2475	s603	CAUUCGCAUUCAGUCCAUAtt	UAUGGACUGAAUGCGAAUGat
Plate_04	B1	B	1	NM_030813	CLPB	ClpB caseinolytic peptidase B homolog (E. coli)	81570	s37654	CCGUAACCGUAUUGCCGAAtt	UUCGGCAAUACGGUUACGGct
Plate_04	B2	B	2	NM_016201	AMOTL2	angiomotin like 2	51421	s28109	AGACCAUGCGGAACAAGAUtt	AUCUUGUUCCGCAUGGUCUtc
Plate_04	B3	B	3	NM_000165	GJA1	gap junction protein, alpha 1, 43kDa	2697	s5758	GGCUAAUUACAGUGCAGAAtt	UUCUGCACUGUAAUUAGCCca
Plate_04	B4	B	4	NM_153265	EML3	echinoderm microtubule associated protein like 3	256364	s48769	GGAAUUUCAUCAUGUCCAAtt	UUGGACAUGAUGAAAUUCCca
Plate_04	B5	B	5	NM_173850	SERPINA12	serpin peptidase inhibitor, clade A (alpha-1 antiproteinase, antitrypsin), member 12	145264	s44715	CUACAUAGGUGUCUCCAAAtt	UUUGGAGACACCUAUGUAGga
Plate_04	B6	B	6	NM_014035	SNX24	sorting nexin 24	28966	s26312	CGACGACAAGGCUUGGAAAtt	UUUCCAAGCCUUGUCGUCGct
Plate_04	B7	B	7	NM_014859	ARHGAP44	Rho-type GTPase-activating protein RICH2	9912	s19220	ACAUUUUGAGUUGCAAGUAtt	UACUUGCAACUCAAAAUGUat
Plate_04	B8	B	8	NM_138813	ATP8B3	ATPase, aminophospholipid transporter, class I, type 8B, member 3	148229	s45148	GCUAUGGACUGGUCAUUUAtt	UAAAUGACCAGUCCAUAGCag
Plate_04	B9	B	9	NM_014035	SNX24	sorting nexin 24	28966	s26312	CGACGACAAGGCUUGGAAAtt	UUUCCAAGCCUUGUCGUCGct
Plate_04	B10	B	10	NM_001017915	INPP5D	inositol polyphosphate-5-phosphatase, 145kDa	3635	s7461	GACUGACUCGGGACAAAUAtt	UAUUUGUCCCGAGUCAGUCtc
Plate_04	B11	B	11	NM_017868	TTC12	tetratricopeptide repeat domain 12	54970	s29884	CUAGCUAUCUGCACGAAUAtt	UAUUCGUGCAGAUAGCUAGta
Plate_04	B12	B	12	NM_138410	CMTM7	CKLF-like MARVEL transmembrane domain containing 7	112616	s41351	ACUUUGAAGUGGUCACCAUtt	AUGGUGACCACUUCAAAGUag
Plate_04	C1	C	1	NM_033549	TRIM41	tripartite motif containing 41	90933	s40532	UGGUCCAGGUGAUUCGGCAtt	UGCCGAAUCACCUGGACCAta
Plate_04	C2	C	2	NM_138442	CCDC124	coiled-coil domain containing 124	115098	s225505	ACAAACACGUCAUGAGGAAtt	UUCCUCAUGACGUGUUUGUcg
Plate_04	C3	C	3	NM_006488	KHK	ketohexokinase (fructokinase)	3795	s7829	GGUAAGGCCUUAUAAUGUAtt	UACAUUAUAAGGCCUUACCca
Plate_04	C4	C	4	NM_004958	FRAP1	FK506 binding protein 12-rapamycin associated protein 1	2475	s603	CAUUCGCAUUCAGUCCAUAtt	UAUGGACUGAAUGCGAAUGat
Plate_04	C5	C	5	NM_173694	ATP11C	ATPase, class VI, type 11C	286410	s50159	GCAGUAUGCACUACUCUAAtt	UUAGAGUAGUGCAUACUGCag
Plate_04	C6	C	6	NM_015205	ATP11A	ATPase, class VI, type 11A	23250	s23393	GCAUGAUUCUGGAAGCGCAtt	UGCGCUUCCAGAAUCAUGCtg
Plate_04	C7	C	7	NM_198573	ENHO	energy homeostasis associated	375704	s51739	GAAGCAAACUGGAACCCAUtt	AUGGGUUCCAGUUUGCUUCcc
Plate_04	C8	C	8	NM_006390	IPO8	importin 8	10526	s20636	GCUCGGCUCUUUGAACGAUtt	AUCGUUCAAAGAGCCGAGCta
Plate_04	C9	C	9	NM_173800		laeverin	206338	s47575	GAUGACUACUUAGCUCUAAtt	UUAGAGCUAAGUAGUCAUCtt
Plate_04	C10	C	10	NM_014741	KIAA0652	KIAA0652	9776	s18879	GAGUUUGGAUAUACCCUUUtt	AAAGGGUAUAUCCAAACUCgt
Plate_04	C11	C	11	NM_032434	ZNF512	zinc finger protein 512	84450	s39028	GGAUCGUGGGAGCUAAGAAtt	UUCUUAGCUCCCACGAUCCtc
Plate_04	C12	C	12		Sil_NC_1			s229084	AGUACUGCUUACGAUACGGtt	CCGUAUCGUAAGCAGUACUtt
Plate_04	D1	D	1	NM_024082	PRRG3	proline rich Gla (G-carboxyglutamic acid) 3 (transmembrane)	79057	s35496	GGAAGUCAGUUGUCAGAGAtt	UCUCUGACAACUGACUUCCta
Plate_04	D2	D	2	NM_018106	ZDHHC4	zinc finger, DHHC-type containing 4	55146	s30277	CGGUCUUUCUUAUUCAGUAtt	UACUGAAUAAGAAAGACCGtg
Plate_04	D3	D	3	NM_198531	ATP9B	ATPase, class II, type 9B	374868	s51593	GGACAUUCACAGUUUCGAAtt	UUCGAAACUGUGAAUGUCCat
Plate_04	D4	D	4	NM_198498	C11orf53	chromosome 11 open reading frame 53	341032	s50806	UCAUGACGGUGUCAAAUGAtt	UCAUUUGACACCGUCAUGAaa
Plate_04	D5	D	5	NM_001566	INPP4A	inositol polyphosphate-4-phosphatase, type I, 107kDa	3631	s7452	CUCCAUCGCUAGAUCGAAAtt	UUUCGAUCUAGCGAUGGAGta
Plate_04	D6	D	6	NM_001040694	INCENP	inner centromere protein antigens 135/155kDa	3619	s7424	AGUCCUUUAUUAAGCGCAAtt	UUGCGCUUAAUAAAGGACUtc
Plate_04	D7	D	7
Plate_04	D8	D	8	XM_377073	WASH6P	WAS protein family homolog 6 pseudogene	653440	s51764	GGACGAUGCAGAAGAGGGAtt	UCCCUCUUCUGCAUCGUCCtc
Plate_04	D9	D	9	NM_014961	RUFY3	RUN and FYVE domain containing 3	22902	s22629	CCUACAUACUGGAAUCCAAtt	UUGGAUUCCAGUAUGUAGGaa
Plate_04	D10	D	10	NM_017596	KIF21B	kinesin family member 21B	23046	s22910	GACACUCACUGCUAAGUUUtt	AAACUUAGCAGUGAGUGUCtc
Plate_04	D11	D	11	NM_017767	SLC39A4	solute carrier family 39 (zinc transporter), member 4	55630	s195286	CGGCCUGUUCCUCUACGUAtt	UACGUAGAGGAACAGGCCGgt
Plate_04	D12	D	12	NM_005309	GPT	glutamic-pyruvate transaminase (alanine aminotransferase)	2875	s6101	CCACUUCCGGAUGACCAUUtt	AAUGGUCAUCCGGAAGUGGta
Plate_04	E1	E	1		Sil_NC_1			s229084	AGUACUGCUUACGAUACGGtt	CCGUAUCGUAAGCAGUACUtt
Plate_04	E2	E	2	NM_000639	FASLG	Fas ligand (TNF superfamily, member 6)	356	s1510	CAAUCUUACCAGUGCUGAUtt	AUCAGCACUGGUAAGAUUGaa
Plate_04	E3	E	3	NM_174907	PPP4R2	protein phosphatase 4, regulatory subunit 2	151987	s45635	CCCUUUUACUAUUCAGCGAtt	UCGCUGAAUAGUAAAAGGGat
Plate_04	E4	E	4	NM_001001794	FAM116B	family with sequence similarity 116, member B	414918	s53942	GCACAGCUGUACAUCGAGAtt	UCUCGAUGUACAGCUGUGCcc
Plate_04	E5	E	5	NM_003268	TLR5	toll-like receptor 5	7100	s14198	CACGGAAGGUUGUGAUGAAtt	UUCAUCACAACCUUCCGUGga
Plate_04	E6	E	6	NM_014741	KIAA0652	KIAA0652	9776	s18879	GAGUUUGGAUAUACCCUUUtt	AAAGGGUAUAUCCAAACUCgt
Plate_04	E7	E	7	NM_001567	INPPL1	inositol polyphosphate phosphatase-like 1	3636	s7463	CAAUCACUGUGGAAUAUCAtt	UGAUAUUCCACAGUGAUUGca
Plate_04	E8	E	8	NM_003061	SLIT1	slit homolog 1 (Drosophila)	6585	s13117	CCCUUUCAUUUGCGACUGUtt	ACAGUCGCAAAUGAAAGGGtt
Plate_04	E9	E	9	NM_023072	ZSWIM4	zinc finger, SWIM-type containing 4	65249	s35249	GGAUGACUCUGAACGUAAUtt	AUUACGUUCAGAGUCAUCCgc
Plate_04	E10	E	10	NM_023035	CACNA1A	calcium channel, voltage-dependent, P/Q type, alpha 1A subunit	773	s2277	GCCCUCAGGUUAUUGCGUAtt	UACGCAAUAACCUGAGGGCtc
Plate_04	E11	E	11	NM_017528	WBSCR22	Williams Beuren syndrome chromosome region 22	114049	s41531	CAAGAAGUCUGAAAACCCUtt	AGGGUUUUCAGACUUCUUGtt
Plate_04	E12	E	12	NM_001080398	KIAA0368	KIAA0368	23392	s23721	CUAUGAUGGUUGGAGCGUAtt	UACGCUCCAACCAUCAUAGat
Plate_04	F1	F	1	NM_130766	INPP5K	inositol polyphosphate-5-phosphatase K	51763	s28638	GAACCUCAAUCUUGACAUAtt	UAUGUCAAGAUUGAGGUUCcg
Plate_04	F2	F	2	NM_006612	KIF1C	kinesin family member 1C	10749	s256	GAUCUACUGUGAGCGGGUAtt	UACCCGCUCACAGUAGAUCtc
Plate_04	F3	F	3	NM_014035	SNX24	sorting nexin 24	28966	s26312	CGACGACAAGGCUUGGAAAtt	UUUCCAAGCCUUGUCGUCGct
Plate_04	F4	F	4	NM_175847	PTBP1	polypyrimidine tract binding protein 1	5725	s11435	CAGUUUACCUGUUUUUAAAtt	UUUAAAAACAGGUAAACUGat
Plate_04	F5	F	5	NM_006755	TALDO1	transaldolase 1	6888	s224706	GAGUAUCCACAGAAGUAGAtt	UCUACUUCUGUGGAUACUCgg
Plate_04	F6	F	6	NM_004200	SYT7	synaptotagmin VII	9066	s17292	UCCAAGUCCUGGACUAUGAtt	UCAUAGUCCAGGACUUGGAgg
Plate_04	F7	F	7	NM_002812	PSMD8	proteasome (prosome, macropain) 26S subunit, non-ATPase, 8	5714	s11406	GCUCAAAUGCUACUACUUUtt	AAAGUAGUAGCAUUUGAGCtg
Plate_04	F8	F	8	XM_001132771	FAM116A	family with sequence similarity 116, member A	201627	s47390	CAGCUAACCUCUAGAAUAAtt	UUAUUCUAGAGGUUAGCUGag
Plate_04	F9	F	9	NM_015028	TNIK	TRAF2 and NCK interacting kinase	23043	s22906	GCUACGAGUUUACUAUCUUtt	AAGAUAGUAAACUCGUAGCtt
Plate_04	F10	F	10	NM_207344	SPRYD4	SPRY domain containing 4	283377	s226142	CAGCGCAAGUGGUACACCAtt	UGGUGUACCACUUGCGCUGgg
Plate_04	F11	F	11	NM_014035	SNX24	sorting nexin 24	28966	s26312	CGACGACAAGGCUUGGAAAtt	UUUCCAAGCCUUGUCGUCGct
Plate_04	F12	F	12	NM_003180	SYT5	synaptotagmin V	6861	s13702	GGACGUAGGAGGACUGUCAtt	UGACAGUCCUCCUACGUCCat
Plate_04	G1	G	1	NM_001007559	SS18	synovial sarcoma translocation, chromosome 18	6760	s13510	GGACCCAAUCAACUCAAUAtt	UAUUGAGUUGAUUGGGUCCag
Plate_04	G2	G	2	NM_002957	RXRA	retinoid X receptor, alpha	6256	s12385	GCAAGGACCGGAACGAGAAtt	UUCUCGUUCCGGUCCUUGCca
Plate_04	G3	G	3	NM_018287	ARHGAP12	Rho GTPase activating protein 12	94134	s41279	GGUCAGACUGUCAACCUAAtt	UUAGGUUGACAGUCUGACCtt
Plate_04	G4	G	4	NM_006423	RABAC1	Rab acceptor 1 (prenylated)	10567	s225441	GCAACGUGGAGUACUACCAtt	UGGUAGUACUCCACGUUGCgt
Plate_04	G5	G	5	NM_178122	C1orf201	chromosome 1 open reading frame 201	90529	s40419	GAGCCGGGUUUAUGUCAAAtt	UUUGACAUAAACCCGGCUCga
Plate_04	G6	G	6	NM_024490	ATP10A	ATPase, class V, type 10A	57194	s32878	CAACGACCUGAGUAGGUUUtt	AAACCUACUCAGGUCGUUGtt
Plate_04	G7	G	7	NM_002086	GRB2	growth factor receptor-bound protein 2	2885	s6120	AGGCAGAGCUUAAUGGAAAtt	UUUCCAUUAAGCUCUGCCUtg
Plate_04	G8	G	8	XM_496111	NPW	neuropeptide W	283869	s195936	CCUGCCGUCCGGUCAAUAAtt	UUAUUGACCGGACGGCAGGcg
Plate_04	G9	G	9	NM_014741	KIAA0652	KIAA0652	9776	s18879	GAGUUUGGAUAUACCCUUUtt	AAAGGGUAUAUCCAAACUCgt
Plate_04	G10	G	10	NM_032709	C10orf33	chromosome 10 open reading frame 33	84795	s39440	UCACAGCUCCCAUUACCAAtt	UUGGUAAUGGGAGCUGUGAgg
Plate_04	G11	G	11	NM_006795	EHD1	EH-domain containing 1	10938	s21515	GGUAAAGAGAGCAAAAAGAtt	UCUUUUUGCUCUCUUUACCaa
Plate_04	G12	G	12	NM_003898	SYNJ2	synaptojanin 2	8871	s16943	CCUUCAAUCACCGACCUUAtt	UAAGGUCGGUGAUUGAAGGtt
Plate_04	H1	H	1	NM_014741	KIAA0652	KIAA0652	9776	s18879	GAGUUUGGAUAUACCCUUUtt	AAAGGGUAUAUCCAAACUCgt
Plate_04	H2	H	2	NM_003707	RUVBL1	RuvB-like 1 (E. coli)	8607	s16369	CGAGUGAUGAUAAUCCGGAtt	UCCGGAUUAUCAUCACUCGgt
Plate_04	H3	H	3	NM_203446	SYNJ1	synaptojanin 1	8867	s16934	GCCUAAGAAAAUUCGAGUAtt	UACUCGAAUUUUCUUAGGCtt
Plate_04	H4	H	4	NM_138461	TM4SF19	transmembrane 4 L six family member 19	116211	s41961	GUUUCAUCCUUCAAUCAGAtt	UCUGAUUGAAGGAUGAAACat
Plate_04	H5	H	5		Sil_NC_1			s229084	AGUACUGCUUACGAUACGGtt	CCGUAUCGUAAGCAGUACUtt
Plate_04	H6	H	6	NM_002020	FLT4	fms-related tyrosine kinase 4	2324	s5295	CGAGGUCAUUGUGCAUGAAtt	UUCAUGCACAAUGACCUCGgt
Plate_04	H7	H	7	NM_001025780	ABHD17B	abhydrolase domain containing 17B	51104	s27441	GGACUAGGAUCACGGAUUAtt	UAAUCCGUGAUCCUAGUCCta
Plate_04	H8	H	8	NM_005603	ATP8B1	ATPase, class I, type 8B, member 1	5205	s10348	CGAUCGCAAGUACCACGAAtt	UUCGUGGUACUUGCGAUCGtt
Plate_04	H9	H	9	NM_006454	MXD4	MAX dimerization protein 4	10608	s20827	AACUCAGGCUGUACCUUGAtt	UCAAGGUACAGCCUGAGUUtg
Plate_04	H10	H	10	NM_003855	IL18R1	interleukin 18 receptor 1	8809	s16796	GGAUCCUAAUAUACAUGAAtt	UUCAUGUAUAUUAGGAUCCga
Plate_04	H11	H	11	XM_371074	TANC2	tetratricopeptide repeat, ankyrin repeat and coiled-coil containing 2	26115	s25113	CUAUCAGUGUCAACCCUAAtt	UUAGGGUUGACACUGAUAGgt
Plate_04	H12	H	12	NM_014901	RNF44	ring finger protein 44	22838	s22471	CGUUCAUGGUUGAUCUCCAtt	UGGAGAUCAACCAUGAACGgg
Plate_05	A1	A	1	NM_014035	SNX24	sorting nexin 24	28966	s26312	CGACGACAAGGCUUGGAAAtt	UUUCCAAGCCUUGUCGUCGct
Plate_05	A2	A	2	NM_001040694	INCENP	inner centromere protein antigens 135/155kDa	3619	s7424	AGUCCUUUAUUAAGCGCAAtt	UUGCGCUUAAUAAAGGACUtc
Plate_05	A3	A	3	NM_152424	AMER1	APC membrane recruitment protein 1	139285	s44191	GCCUUCAACAACUACCAUAtt	UAUGGUAGUUGUUGAAGGCat
Plate_05	A4	A	4	NM_002334	LRP4	low density lipoprotein receptor-related protein 4	4038	s8288	GCCUUACCCUGGACUAUGAtt	UCAUAGUCCAGGGUAAGGCca
Plate_05	A5	A	5		Sil_NC_1			s229084	AGUACUGCUUACGAUACGGtt	CCGUAUCGUAAGCAGUACUtt
Plate_05	A6	A	6	NM_003866	INPP4B	inositol polyphosphate-4-phosphatase, type II, 105kDa	8821	s16827	GAAGCUACUCCAUAGAUUUtt	AAAUCUAUGGAGUAGCUUCcg
Plate_05	A7	A	7	NM_032604	ABHD1	abhydrolase domain containing 1	84696	s39349	ACAUAGACUUUGUACUACAtt	UGUAGUACAAAGUCUAUGUcc
Plate_05	A8	A	8	NM_001002262	ZFYVE27	zinc finger, FYVE domain containing 27	118813	s42250	GAGCUGCAGUAAUUGUGGAtt	UCCACAAUUACUGCAGCUCcg
Plate_05	A9	A	9	NM_019028	ZDHHC13	zinc finger, DHHC-type containing 13	54503	s29092	CAAGGUUCUUGGUUGGGUAtt	UACCCAACCAAGAACCUUGga
Plate_05	A10	A	10	NM_024837	ATP8B4	ATPase, class I, type 8B, member 4	79895	s36594	GAAUUGGGAACACUAGUUAtt	UAACUAGUGUUCCCAAUUCtt
Plate_05	A11	A	11	XM_940711	ATP10B	ATPase, class V, type 10B	23120	s23079	GCUGGGACCUAACAGGAUAtt	UAUCCUGUUAGGUCCCAGCag
Plate_05	A12	A	12	NM_004958	FRAP1	FK506 binding protein 12-rapamycin associated protein 1	2475	s603	CAUUCGCAUUCAGUCCAUAtt	UAUGGACUGAAUGCGAAUGat
Plate_05	B1	B	1	NM_018651	ZKSCAN7	zinc finger with KRAB and SCAN domains 7	55888	s31719	ACAGCUCUGGGUACAACAAtt	UUGUUGUACCCAGAGCUGUtg
Plate_05	B2	B	2	NM_014600	EHD3	EH-domain containing 3	30845	s26956	GGACGACGACGAGUUUGCAtt	UGCAAACUCGUCGUCGUCCag
Plate_05	B3	B	3	NM_001017523	BTBD11	BTB (POZ) domain containing 11	121551	s42485	CCAGAGUCACUGCUCAUUAtt	UAAUGAGCAGUGACUCUGGgc
Plate_05	B4	B	4	NM_000835	GRIN2C	glutamate receptor, ionotropic, N-methyl D-aspartate 2C	2905	s6177	GGCCGAGACUUCUCCUUCAtt	UGAAGGAGAAGUCUCGGCCct
Plate_05	B5	B	5	NM_005721	ACTR3	ARP3 actin-related protein 3 homolog (yeast)	10096	s19642	GGACGAGAUAUAACAUAUUtt	AAUAUGUUAUAUCUCGUCCtg
Plate_05	B6	B	6	NM_014035	SNX24	sorting nexin 24	28966	s26312	CGACGACAAGGCUUGGAAAtt	UUUCCAAGCCUUGUCGUCGct
Plate_05	B7	B	7	NM_005188	CBL	Cas-Br-M (murine) ecotropic retroviral transforming sequence	867	s2477	GAUUGAUAGCUGUACGUAUtt	AUACGUACAGCUAUCAAUCtg
Plate_05	B8	B	8	NM_000786	CYP51A1	cytochrome P450, family 51, subfamily A, polypeptide 1	1595	s433	GAUCGCUACUUACAGGAUAtt	UAUCCUGUAAGUAGCGAUCag
Plate_05	B9	B	9	NM_014035	SNX24	sorting nexin 24	28966	s26312	CGACGACAAGGCUUGGAAAtt	UUUCCAAGCCUUGUCGUCGct
Plate_05	B10	B	10	NM_018240	KIRREL	kin of IRRE like (Drosophila)	55243	s30531	CAGCAACCCGGGUCAUGAAtt	UUCAUGACCCGGGUUGCUGtg
Plate_05	B11	B	11	NM_006107	LUC7L3	cisplatin resistance-associated overexpressed protein	51747	s28608	GGAUCGAAGAAGAUCAAAAtt	UUUUGAUCUUCUUCGAUCCcg
Plate_05	B12	B	12	NM_175861	TMTC1	transmembrane and tetratricopeptide repeat containing 1	83857	s38230	GGUCUGGAGUUCAAACUCUtt	AGAGUUUGAACUCCAGACCtg
Plate_05	C1	C	1	XM_293380	ANKRD58	ankyrin repeat domain 58	347454	s51254	GCGCUGGGUUUAUUAGGAAtt	UUCCUAAUAAACCCAGCGCgt
Plate_05	C2	C	2	NM_145169	SFT2D1	SFT2 domain containing 1	113402	s41468	CCUUAGUUUCAACACCAGAtt	UCUGGUGUUGAAACUAAGGga
Plate_05	C3	C	3	NM_001005855	ATP8B2	ATPase, aminophospholipid transporter, class I, type 8B, member 2	57198	s32882	GCAUCAAGACCUCCAAGUAtt	UACUUGGAGGUCUUGAUGCag
Plate_05	C4	C	4	NM_004958	FRAP1	FK506 binding protein 12-rapamycin associated protein 1	2475	s603	CAUUCGCAUUCAGUCCAUAtt	UAUGGACUGAAUGCGAAUGat
Plate_05	C5	C	5	NM_052874	STX1B	syntaxin 1B	112755	s223220	CAGAUGACAUCAAAAUGGAtt	UCCAUUUUGAUGUCAUCUGtg
Plate_05	C6	C	6	NM_021205	RHOU	ras homolog gene family, member U	58480	s33825	GGAACGCAGUCGGAUCUCAtt	UGAGAUCCGACUGCGUUCCaa
Plate_05	C7	C	7	NM_021216	ZNF71	zinc finger protein 71	58491	s33846	GCAUGAACCUCACUGUGCAtt	UGCACAGUGAGGUUCAUGCgc
Plate_05	C8	C	8	NM_000871	HTR6	5-hydroxytryptamine (serotonin) receptor 6, G protein-coupled	3362	s7060	CUCUUCACGUCUGACCUGAtt	UCAGGUCAGACGUGAAGAGcg
Plate_05	C9	C	9	XM_053966		hypothetical protein LOC113230	113230	s41448	CUGCCUAAUUGCAAACUGAtt	UCAGUUUGCAAUUAGGCAGag
Plate_05	C10	C	10	NM_014741	KIAA0652	KIAA0652	9776	s18879	GAGUUUGGAUAUACCCUUUtt	AAAGGGUAUAUCCAAACUCgt
Plate_05	C11	C	11	NM_152486	SAMD11	sterile alpha motif domain containing 11	148398	s45178	GCGACUGCUUUUCAGAGAAtt	UUCUCUGAAAAGCAGUCGCtg
Plate_05	C12	C	12		Sil_NC_1			s229084	AGUACUGCUUACGAUACGGtt	CCGUAUCGUAAGCAGUACUtt
Plate_05	D1	D	1	NM_001831	CLU	clusterin	1191	s3157	AGAUAAAGACUCUCAUAGAtt	UCUAUGAGAGUCUUUAUCUgt
Plate_05	D2	D	2	NM_025203	C2orf44	chromosome 2 open reading frame 44	80304	s37172	CCGUAUGCUUUACCAGUUAtt	UAACUGGUAAAGCAUACGGag
Plate_05	D3	D	3	NM_015898	ZBTB7A	zinc finger and BTB domain containing 7A	51341	s27988	CAGCAGAACGUGUACGAGAtt	UCUCGUACACGUUCUGCUGgt
Plate_05	D4	D	4	NM_007346	OGFR	opioid growth factor receptor	11054	s21776	GAACUGGACGGACAACUAUtt	AUAGUUGUCCGUCCAGUUCtg
Plate_05	D5	D	5	NM_014718	CLSTN3	calsyntenin 3	9746	s18806	CCAUCGUAUGUAACACUGUtt	ACAGUGUUACAUACGAUGGtt
Plate_05	D6	D	6	NM_001040694	INCENP	inner centromere protein antigens 135/155kDa	3619	s7424	AGUCCUUUAUUAAGCGCAAtt	UUGCGCUUAAUAAAGGACUtc
Plate_05	D7	D	7
Plate_05	D8	D	8	NM_207468	FAM177B	family with sequence similarity 177, member B	400823	s53383	UGGUCUUACUCAACCCAAAtt	UUUGGGUUGAGUAAGACCAaa
Plate_05	D9	D	9	NM_024587	TMEM53	transmembrane protein 53	79639	s35978	GUGACUACCCUACUUACUAtt	UAGUAAGUAGGGUAGUCACgg
Plate_05	D10	D	10	NM_001037533	GON4L	gon-4-like (C. elegans)	54856	s29600	GGCCUCUCCCUGUAUGAAAtt	UUUCAUACAGGGAGAGGCCtt
Plate_05	D11	D	11	NM_017549	EPDR1	ependymin related protein 1 (zebrafish)	54749	s29378	GCAUCUAUACAGUCAAGGAtt	UCCUUGACUGUAUAGAUGCca
Plate_05	D12	D	12	NM_018835	RC3H2	ring finger and CCCH-type zinc finger domains 2	54542	s29169	GCUUGAAAAGUAUCGAUUAtt	UAAUCGAUACUUUUCAAGCtc
Plate_05	E1	E	1		Sil_NC_1			s229084	AGUACUGCUUACGAUACGGtt	CCGUAUCGUAAGCAGUACUtt
Plate_05	E2	E	2	NM_001012409	SGOL1	shugoshin-like 1 (S. pombe)	151648	s45601	CAGUAGAACCUGCUCAGAAtt	UUCUGAGCAGGUUCUACUGtt
Plate_05	E3	E	3	NM_017925	DENND4C	DENN/MADD domain containing 4C	55667	s31213	GAGUAGUUUGGAUUCGAAUtt	AUUCGAAUCCAAACUACUCtt
Plate_05	E4	E	4	NM_017737	FNBP1L	formin binding protein 1-like	54874	s29644	GGACGAACGAAGGACUAUUtt	AAUAGUCCUUCGUUCGUCCat
Plate_05	E5	E	5	NM_138967	SCAMP5	secretory carrier membrane protein 5	192683	s46952	UCUCCUUCUUCGGAACGAAtt	UUCGUUCCGAAGAAGGAGAtg
Plate_05	E6	E	6	NM_014741	KIAA0652	KIAA0652	9776	s18879	GAGUUUGGAUAUACCCUUUtt	AAAGGGUAUAUCCAAACUCgt
Plate_05	E7	E	7	NM_032772	ZNF503	zinc finger protein 503	84858	s39515	GCAUUUCCCGGGACAGACAtt	UGUCUGUCCCGGGAAAUGCcg
Plate_05	E8	E	8	NM_152386	SGPP2	sphingosine-1-phosphate phosphatase 2	130367	s43495	CGCUGAAUCUCUCCCUGUUtt	AACAGGGAGAGAUUCAGCGgg
Plate_05	E9	E	9	NM_013355	PKN3	protein kinase N3	29941	s26752	GGAACGCAUCUUCUCUAAAtt	UUUAGAGAAGAUGCGUUCCtg
Plate_05	E10	E	10	NM_020901	PHRF1	PHD and ring finger domains 1	57661	s33542	CCCAAUCUGUCUCAACGCAtt	UGCGUUGAGACAGAUUGGGca
Plate_05	E11	E	11	NM_005697	SCAMP2	secretory carrier membrane protein 2	10066	s19575	CAGCGACAACAGUUCCUGUtt	ACAGGAACUGUUGUCGCUGca
Plate_05	E12	E	12	NM_152318	C12orf45	chromosome 12 open reading frame 45	121053	s42426	GGUCGUUUCAAUAUUGAAAtt	UUUCAAUAUUGAAACGACCag
Plate_05	F1	F	1	NM_007202	AKAP10	A kinase (PRKA) anchor protein 10	11216	s22141	GAAUCUUUAUAUCAACGGAtt	UCCGUUGAUAUAAAGAUUCtg
Plate_05	F2	F	2	NM_007184	NISCH	nischarin	11188	s22092	GCCCAUCCUCUCUAACCAAtt	UUGGUUAGAGAGGAUGGGCtg
Plate_05	F3	F	3	NM_014035	SNX24	sorting nexin 24	28966	s26312	CGACGACAAGGCUUGGAAAtt	UUUCCAAGCCUUGUCGUCGct
Plate_05	F4	F	4	NM_016529	ATP8A2	ATPase, aminophospholipid transporter, class I, type 8A, member 2	51761	s28632	CAGAUCUUAUUAAGAGGUAtt	UACCUCUUAAUAAGAUCUGgt
Plate_05	F5	F	5	NM_003407	ZFP36	zinc finger protein 36, C3H type, homolog (mouse)	7538	s14979	CUUUAUUUAUGACGACUUUtt	AAAGUCGUCAUAAAUAAAGgg
Plate_05	F6	F	6	NM_021159	RAP1GDS1	RAP1, GTP-GDP dissociation stimulator 1	5910	s11788	GGCUCAAAAUAAUACGGAAtt	UUCCGUAUUAUUUUGAGCCag
Plate_05	F7	F	7	NM_005633	SOS1	son of sevenless homolog 1 (Drosophila)	6654	s13286	GCAUAUCUUUUGCAACGAAtt	UUCGUUGCAAAAGAUAUGCat
Plate_05	F8	F	8	NM_139265	EHD4	EH-domain containing 4	30844	s26955	GCAGGCUACCGGAAAUCUAtt	UAGAUUUCCGGUAGCCUGCtg
Plate_05	F9	F	9	NM_032329	ING5	inhibitor of growth family, member 5	84289	s38829	CCUUACCACGAAACCCAAAtt	UUUGGGUUUCGUGGUAAGGtc
Plate_05	F10	F	10	NM_031483	ITCH	itchy E3 ubiquitin protein ligase homolog (mouse)	83737	s38164	GGAACUGCUGCAUUAGAUAtt	UAUCUAAUGCAGCAGUUCCca
Plate_05	F11	F	11	NM_014035	SNX24	sorting nexin 24	28966	s26312	CGACGACAAGGCUUGGAAAtt	UUUCCAAGCCUUGUCGUCGct
Plate_05	F12	F	12	NM_001077657	C3orf43	chromosome 3 open reading frame 43	255798	s48707	GCGUUAGAGUUGUAUGGGAtt	UCCCAUACAACUCUAACGCgc
Plate_05	G1	G	1	NM_006095	ATP8A1	ATPase, aminophospholipid transporter (APLT), class I, type 8A, member 1	10396	s20333	CACGUGAACUUGUACCGCUtt	AGCGGUACAAGUUCACGUGgt
Plate_05	G2	G	2	NM_001151	SLC25A4	solute carrier family 25 (mitochondrial carrier; adenine nucleotide translocator), member 4	291	s1373	CCUACUUCGGAGUCUAUGAtt	UCAUAGACUCCGAAGUAGGca
Plate_05	G3	G	3	NM_207351	PRRT3	proline-rich transmembrane protein 3	285368	s49910	ACAUGCUUACCGACCCUUAtt	UAAGGGUCGGUAAGCAUGUag
Plate_05	G4	G	4	NM_014845	FIG4	FIG4 homolog (S. cerevisiae)	9896	s19171	GGUUCUUAGAAGGCUAUUAtt	UAAUAGCCUUCUAAGAACCtg
Plate_05	G5	G	5	NM_015470	RAB11FIP5	RAB11 family interacting protein 5 (class I)	26056	s25027	GAAGAAGUAUGAUCUGGAAtt	UUCCAGAUCAUACUUCUUCtt
Plate_05	G6	G	6	NM_006093	PRG3	proteoglycan 3	10394	s20329	UGCGGACUCCUAAAACUUUtt	AAAGUUUUAGGAGUCCGCAcc
Plate_05	G7	G	7	NM_173804	TMEM86B	transmembrane protein 86B	255043	s223648	CUGCUGCUCUGAAUCCGUUtt	AACGGAUUCAGAGCAGCAGca
Plate_05	G8	G	8	NM_005639	SYT1	synaptotagmin I	6857	s13695	CCCUUAAUCCUGUCUUCAAtt	UUGAAGACAGGAUUAAGGGtt
Plate_05	G9	G	9	NM_014741	KIAA0652	KIAA0652	9776	s18879	GAGUUUGGAUAUACCCUUUtt	AAAGGGUAUAUCCAAACUCgt
Plate_05	G10	G	10	NM_175732	PTPMT1	protein tyrosine phosphatase, mitochondrial 1	114971	s229946	AGCUGGAUGUUCUUAAAGAtt	UCUUUAAGAACAUCCAGCUgg
Plate_05	G11	G	11	NM_153359	PRR22	hypothetical protein MGC24975	163154	s195805	CCGUGUCCAACGUUGACUAtt	UAGUCAACGUUGGACACGGtg
Plate_05	G12	G	12	NM_032591	SLC9A7	solute carrier family 9 (sodium/hydrogen exchanger), member 7	84679	s39309	GCUUCAUUAUUGGAAAUCUtt	AGAUUUCCAAUAAUGAAGCat
Plate_05	H1	H	1	NM_014741	KIAA0652	KIAA0652	9776	s18879	GAGUUUGGAUAUACCCUUUtt	AAAGGGUAUAUCCAAACUCgt
Plate_05	H2	H	2	NM_001338	CXADR	coxsackie virus and adenovirus receptor	1525	s3774	CGAGUACAUUUUACGAGUAtt	UACUCGUAAAAUGUACUCGgc
Plate_05	H3	H	3	NM_145173	DIRAS1	DIRAS family, GTP-binding RAS-like 1	148252	s45152	ACAUGAGCCUCAACAUCGAtt	UCGAUGUUGAGGCUCAUGUtc
Plate_05	H4	H	4	NM_052857	ZNF830	zinc finger protein 830	91603	s40700	GAAUUGCGGCGGUUAAUGAtt	UCAUUAACCGCCGCAAUUCtt
Plate_05	H5	H	5		Sil_NC_1			s229084	AGUACUGCUUACGAUACGGtt	CCGUAUCGUAAGCAGUACUtt
Plate_05	H6	H	6	NM_002769	PRSS1	protease, serine, 1 (trypsin 1)	5644	s11255	CUCUCCUCACGUGCAGUAAtt	UUACUGCACGUGAGGAGAGct
Plate_05	H7	H	7	NM_130387	ASB14	ankyrin repeat and SOCS box-containing 14	142686	s44487	GGAAAUGCAUGGGACGGUUtt	AACCGUCCCAUGCAUUUCCgg
Plate_05	H8	H	8	NM_012400	PLA2G2D	phospholipase A2, group IID	26279	s25363	GCGGGAUCCUGAACCUGAAtt	UUCAGGUUCAGGAUCCCGCcc
Plate_05	H9	H	9	NM_002886	RAP2B	RAP2B, member of RAS oncogene family	5912	s11795	CCGACCAUCGAAGACUUUUtt	AAAAGUCUUCGAUGGUCGGgt
Plate_05	H10	H	10	NM_176877	INADL	InaD-like (Drosophila)	10207	s19901	GCAUCGUUGGGAAACGAAAtt	UUUCGUUUCCCAACGAUGCtc
Plate_05	H11	H	11	NM_014937	INPP5F	inositol polyphosphate-5-phosphatase F	22876	s22563	GAAGGUUGAUGACCGAUUUtt	AAAUCGGUCAUCAACCUUCtg
Plate_05	H12	H	12	NM_001017434	PGBD2	piggyBac transposable element derived 2	267002	s49028	GCAGUAUGGUAAUAAAAUUtt	AAUUUUAUUACCAUACUGCct
Plate_06	A1	A	1	NM_014035	SNX24	sorting nexin 24	28966	s26312	CGACGACAAGGCUUGGAAAtt	UUUCCAAGCCUUGUCGUCGct
Plate_06	A2	A	2	NM_001040694	INCENP	inner centromere protein antigens 135/155kDa	3619	s7424	AGUCCUUUAUUAAGCGCAAtt	UUGCGCUUAAUAAAGGACUtc
Plate_06	A3	A	3	NM_004034	ANXA7	annexin A7	310	s1399	GAUCUCAAAUCAGAGUUAAtt	UUAACUCUGAUUUGAGAUCtt
Plate_06	A4	A	4	NM_020453	ATP10D	ATPase, class V, type 10D	57205	s32884	CCAUCGAAAUUGUGAAGCUtt	AGCUUCACAAUUUCGAUGGaa
Plate_06	A5	A	5		Sil_NC_1			s229084	AGUACUGCUUACGAUACGGtt	CCGUAUCGUAAGCAGUACUtt
Plate_06	A6	A	6	NM_006939	SOS2	son of sevenless homolog 2 (Drosophila)	6655	s13290	GGACUACCAUGUAUCCCUAtt	UAGGGAUACAUGGUAGUCCac
Plate_06	A7	A	7	NM_018059	RADIL	Rap GTPase interactor	55698	s31278	GUACUUUAUCCAGCAGAAAtt	UUUCUGCUGGAUAAAGUACag
Plate_06	A8	A	8	NM_001033578	SGK3	serum/glucocorticoid regulated kinase family, member 3	23678	s24317	GAGCAGGACUAAACGAAUUtt	AAUUCGUUUAGUCCUGCUCgt
Plate_06	A9	A	9	NM_014970	KIFAP3	kinesin-associated protein 3	22920	s22676	GUAUGGUGAUGAUCGAAUUtt	AAUUCGAUCAUCACCAUACaa
Plate_06	A10	A	10	NM_130785	TPTE2	transmembrane phosphoinositide 3-phosphatase and tensin homolog 2	93492	s41151	GAAUAGAUAUGUUGGAUAUtt	AUAUCCAACAUAUCUAUUCtg
Plate_06	A11	A	11	NM_144643	SCLT1	sodium channel and clathrin linker 1	132320	s43694	GCAGUUACAGUCUAGUAUAtt	UAUACUAGACUGUAACUGCtg
Plate_06	A12	A	12	NM_004958	FRAP1	FK506 binding protein 12-rapamycin associated protein 1	2475	s603	CAUUCGCAUUCAGUCCAUAtt	UAUGGACUGAAUGCGAAUGat
Plate_06	B1	B	1	NM_000824	GLRB	glycine receptor, beta	2743	s5836	CAAUGGACUAUAGAGUUAAtt	UUAACUCUAUAGUCCAUUGtt
Plate_06	B2	B	2	NM_024631	C11orf61	chromosome 11 open reading frame 61	79684	s36095	CGACUUCGGGAGUACUUCAtt	UGAAGUACUCCCGAAGUCGct
Plate_06	B3	B	3	NM_004866	SCAMP1	secretory carrier membrane protein 1	9522	s18267	GAAAAGCCGCAGAAUUAGAtt	UCUAAUUCUGCGGCUUUUCtt
Plate_06	B4	B	4	NM_014715	ARHGAP32	Rho GTPase-activating protein	9743	s18798	GGCUGAUAAAAAUCCACGAtt	UCGUGGAUUUUUAUCAGCCtt
Plate_06	B5	B	5	NM_000314	PTEN	phosphatase and tensin homolog	5728	s326	CACCGCAUAUUAAAACGUAtt	UACGUUUUAAUAUGCGGUGcc
Plate_06	B6	B	6	NM_014035	SNX24	sorting nexin 24	28966	s26312	CGACGACAAGGCUUGGAAAtt	UUUCCAAGCCUUGUCGUCGct
Plate_06	B7	B	7	NM_003341	UBE2E1	ubiquitin-conjugating enzyme E2E 1 (UBC4/5 homolog, yeast)	7324	s560	CAAAGGCGAUAACAUCUAUtt	AUAGAUGUUAUCGCCUUUGgg
Plate_06	B8	B	8	NM_198450	APOOL	apolipoprotein O-like	139322	s44194	CGUAAUAAUUGCUAAGGUAtt	UACCUUAGCAAUUAUUACGga
Plate_06	B9	B	9	NM_014035	SNX24	sorting nexin 24	28966	s26312	CGACGACAAGGCUUGGAAAtt	UUUCCAAGCCUUGUCGUCGct
Plate_06	B10	B	10	NM_145284	FAM122B	family with sequence similarity 122B	159090	s46148	GGAGGAAUAGUACAACAAUtt	AUUGUUGUACUAUUCCUCCga
Plate_06	B11	B	11	NM_000349	STAR	steroidogenic acute regulatory protein	6770	s13527	CCCUCUAAGACCAAACUUAtt	UAAGUUUGGUCUUAGAGGGac
Plate_06	B12	B	12	NM_194071	CREB3L2	cAMP responsive element binding protein 3-like 2	64764	s34891	GAAGAUCAAGAAUAAGAUUtt	AAUCUUAUUCUUGAUCUUCct
Plate_06	C1	C	1	NM_177454	FAM171B	family with sequence similarity 171, member B	165215	s46570	GGACAAGUGUGGUACUCCAtt	UGGAGUACCACACUUGUCCct
Plate_06	C2	C	2	NM_018204	CKAP2	cytoskeleton associated protein 2	26586	s25564	GAUUGUAGAUAUUCUAACAtt	UGUUAGAAUAUCUACAAUCgt
Plate_06	C3	C	3	NM_022067	VIPAR	VPS33B interacting protein, apical-basolateral polarity regulator	63894	s34222	CCCUGACAAACGAAAAGAAtt	UUCUUUUCGUUUGUCAGGGtc
Plate_06	C4	C	4	NM_004958	FRAP1	FK506 binding protein 12-rapamycin associated protein 1	2475	s603	CAUUCGCAUUCAGUCCAUAtt	UAUGGACUGAAUGCGAAUGat
Plate_06	C5	C	5	XM_941210	KIF26A	kinesin family member 26A	26153	s25179	AGAUCAAGGUGUACGAGAUtt	AUCUCGUACACCUUGAUCUcg
Plate_06	C6	C	6	NM_005301	GPR35	G protein-coupled receptor 35	2859	s6064	GCAUCUACAUGACCAACCUtt	AGGUUGGUCAUGUAGAUGCgg
Plate_06	C7	C	7	NM_134266	SLC26A7	solute carrier family 26 (anion exchanger), member 7	115111	s41762	GAAUAUGGGUCAGUACAUAtt	UAUGUACUGACCCAUAUUCcc
Plate_06	C8	C	8	NM_015853	UBXN1	UBX domain protein 1	51035	s27291	GACAAAGAGUUAGAGAAAAtt	UUUUCUCUAACUCUUUGUCtg
Plate_06	C9	C	9	NM_032168	WDR75	WD repeat domain 75	84128	s38531	GGAUGAAAAACUAAACGAAtt	UUCGUUUAGUUUUUCAUCCtg
Plate_06	C10	C	10	NM_014741	KIAA0652	KIAA0652	9776	s18879	GAGUUUGGAUAUACCCUUUtt	AAAGGGUAUAUCCAAACUCgt
Plate_06	C11	C	11	NM_001882	CRHBP	corticotropin releasing hormone binding protein	1393	s223332	CCCUGGUAGUUCCACACCAtt	UGGUGUGGAACUACCAGGGta
Plate_06	C12	C	12		Sil_NC_1			s229084	AGUACUGCUUACGAUACGGtt	CCGUAUCGUAAGCAGUACUtt
Plate_06	D1	D	1	NM_006897	HOXC9	homeobox C9	3225	s6828	GCUCAUCUCUCACGACAAUtt	AUUGUCGUGAGAGAUGAGCga
Plate_06	D2	D	2	NM_024567	HMBOX1	homeobox containing 1	79618	s35928	CCAUGUCUCAUUAUACAGAtt	UCUGUAUAAUGAGACAUGGtt
Plate_06	D3	D	3	NM_199242	UNC13D	unc-13 homolog D (C. elegans)	201294	s47357	GGGACAAGAUCUUCCACAAtt	UUGUGGAAGAUCUUGUCCCat
Plate_06	D4	D	4	NM_003332	TYROBP	TYRO protein tyrosine kinase binding protein	7305	s14548	CAAUACUCUCCUAAAAUAAtt	UUAUUUUAGGAGAGUAUUGgg
Plate_06	D5	D	5	XM_038150	MAST3	microtubule associated serine/threonine kinase 3	23031	s22870	GAAGAGCGGCAACAAGAUAtt	UAUCUUGUUGCCGCUCUUCag
Plate_06	D6	D	6	NM_001040694	INCENP	inner centromere protein antigens 135/155kDa	3619	s7424	AGUCCUUUAUUAAGCGCAAtt	UUGCGCUUAAUAAAGGACUtc
Plate_06	D7	D	7
Plate_06	D8	D	8	NM_133637	DQX1	DEAQ box polypeptide 1 (RNA-dependent ATPase)	165545	s46582	CUAGAACUCAUGCAACGAAtt	UUCGUUGCAUGAGUUCUAGga
Plate_06	D9	D	9	NM_001009554	MFAP3L	microfibrillar-associated protein 3-like	9848	s19056	GAACUGUCGGCGGAACAUUtt	AAUGUUCCGCCGACAGUUCtg
Plate_06	D10	D	10	NM_006416	SLC35A1	solute carrier family 35 (CMP-sialic acid transporter), member A1	10559	s20715	GGAUUACCCAGACAAGACAtt	UGUCUUGUCUGGGUAAUCCat
Plate_06	D11	D	11	NM_019094	NUDT4	nudix (nucleoside diphosphate linked moiety X)-type motif 4	11163	s22021	CCAGUGUCAUAAACCUGUAtt	UACAGGUUUAUGACACUGGag
Plate_06	D12	D	12	NM_005804	DDX39	DEAD (Asp-Glu-Ala-Asp) box polypeptide 39	10212	s19917	GAGUCAACAUCGUCUUUAAtt	UUAAAGACGAUGUUGACUCgc
Plate_06	E1	E	1		Sil_NC_1			s229084	AGUACUGCUUACGAUACGGtt	CCGUAUCGUAAGCAGUACUtt
Plate_06	E2	E	2	NM_177400	NKX6-2	NK6 homeobox 2	84504	s195471	GGACGACGACGAAUACAACtt	GUUGUAUUCGUCGUCGUCCtc
Plate_06	E3	E	3	NM_020311	ACKR3	atypical chemokine receptor 3	57007	s95	CCAUUAUCGCUGUCUUCUAtt	UAGAAGACAGCGAUAAUGGag
Plate_06	E4	E	4	NM_001015045	FAM13A	family with sequence similarity 13, member A	10144	s19752	CUCCCGAGCUAACACCAUAtt	UAUGGUGUUAGCUCGGGAGag
Plate_06	E5	E	5	NM_022913	GPBP1	GC-rich promoter binding protein 1	65056	s35173	GGAAGUUCCCGUUCUCGUAtt	UACGAGAACGGGAACUUCCac
Plate_06	E6	E	6	NM_014741	KIAA0652	KIAA0652	9776	s18879	GAGUUUGGAUAUACCCUUUtt	AAAGGGUAUAUCCAAACUCgt
Plate_06	E7	E	7	NM_144620	LRRC39	leucine rich repeat containing 39	127495	s43182	GGCCUUCAGUUUAUGCACAtt	UGUGCAUAAACUGAAGGCCaa
Plate_06	E8	E	8	NM_014616	ATP11B	ATPase, class VI, type 11B	23200	s23270	GAAGAUUGGUUACGGCAUAtt	UAUGCCGUAACCAAUCUUCat
Plate_06	E9	E	9	NM_033036	GAL3ST3	galactose-3-O-sulfotransferase 3	89792	s40124	GCACCGUCUAUGUCACCAUtt	AUGGUGACAUAGACGGUGCtg
Plate_06	E10	E	10	NM_031427	DNAL1	dynein, axonemal, light chain 1	83544	s37992	GGAUCCACAUAAUGAAGAAtt	UUCUUCAUUAUGUGGAUCCct
Plate_06	E11	E	11	NM_012383	OSTF1	osteoclast stimulating factor 1	26578	s25552	GACUCAGAUUAAUUCCUUUtt	AAAGGAAUUAAUCUGAGUCtt
Plate_06	E12	E	12	NM_003155	STC1	stanniocalcin 1	6781	s13550	GGAUGUAUGACAUCUGUAAtt	UUACAGAUGUCAUACAUCCca
Plate_06	F1	F	1	NM_003592	CUL1	cullin 1	8454	s16055	CCGUGAAUGUGACGAAGGAtt	UCCUUCGUCACAUUCACGGcg
Plate_06	F2	F	2	NM_001280	CIRBP	cold inducible RNA binding protein	1153	s3085	AGUACGGACAGAUCUCUGAtt	UCAGAGAUCUGUCCGUACUtt
Plate_06	F3	F	3	NM_014035	SNX24	sorting nexin 24	28966	s26312	CGACGACAAGGCUUGGAAAtt	UUUCCAAGCCUUGUCGUCGct
Plate_06	F4	F	4	NM_022168	IFIH1	interferon induced with helicase C domain 1	64135	s34498	GUAACAUUGUUAUCCGUUAtt	UAACGGAUAACAAUGUUACat
Plate_06	F5	F	5	NM_014869	IQSEC1	IQ motif and Sec7 domain 1	9922	s19246	GAGCAGAUAUCAAAGUGUUtt	AACACUUUGAUAUCUGCUCcg
Plate_06	F6	F	6	NM_001002837	INPP5J	inositol polyphosphate-5-phosphatase J	27124	s25859	GGUACCAACAAAUACGAUAtt	UAUCGUAUUUGUUGGUACCca
Plate_06	F7	F	7	NM_024887	DHDDS	dehydrodolichyl diphosphate synthase	79947	s36698	CAGUUCCAGAUGAACCAUAtt	UAUGGUUCAUCUGGAACUGca
Plate_06	F8	F	8	NM_032181	FAM176A	family with sequence similarity 176, member A	84141	s38558	AGAGGACUUUGAACAAGAAtt	UUCUUGUUCAAAGUCCUCUcg
Plate_06	F9	F	9	NM_144671	FAM109A	family with sequence similarity 109, member A	144717	s44691	CCAGAAGGCCUACCCUUGAtt	UCAAGGGUAGGCCUUCUGGgt
Plate_06	F10	F	10	NM_014372	RNF11	ring finger protein 11	26994	s25671	GAAUAGGUCUUAUACAACAtt	UGUUGUAUAAGACCUAUUCtt
Plate_06	F11	F	11	NM_014035	SNX24	sorting nexin 24	28966	s26312	CGACGACAAGGCUUGGAAAtt	UUUCCAAGCCUUGUCGUCGct
Plate_06	F12	F	12	NM_021932	RIC8A	RIC8 guanine nucleotide exchange factor A	60626	s34149	CACGUUUGAUGAUGCCCAAtt	UUGGGCAUCAUCAAACGUGaa
Plate_06	G1	G	1	NM_178033	CYP4X1	cytochrome P450, family 4, subfamily X, polypeptide 1	260293	s48973	GCCCAAGAAUGGGAUGUAUtt	AUACAUCCCAUUCUUGGGCtt
Plate_06	G2	G	2	NM_024762	ZNF552	zinc finger protein 552	79818	s36404	CUACAUUCCGUGUUCAUAAtt	UUAUGAACACGGAAUGUAGag
Plate_06	G3	G	3	NM_001042428	ZNF205	zinc finger protein 205	7755	s15277	GGAGGUUCCAGAUCGUGGAtt	UCCACGAUCUGGAACCUCCgg
Plate_06	G4	G	4	NM_001048	SST	somatostatin	6750	s224689	AGUCUUCAGCGAGACCCUUtt	AAGGGUCUCGCUGAAGACUtg
Plate_06	G5	G	5	NM_173469	UBE2Q2	ubiquitin-conjugating enzyme E2Q family member 2	92912	s41044	GCAAUUGAAGUGGUUGAUAtt	UAUCAACCACUUCAAUUGCtg
Plate_06	G6	G	6	NM_207359	GADL1	glutamate decarboxylase-like 1	339896	s50617	AGACAAAUCUGAUCUUCUUtt	AAGAAGAUCAGAUUUGUCUtt
Plate_06	G7	G	7	NM_016006	ABHD5	abhydrolase domain containing 5	51099	s27426	CGACCACAUUCAUAUGUGAtt	UCACAUAUGAAUGUGGUCGta
Plate_06	G8	G	8	NM_001143667,NM_021211	ZBED5	zinc finger, BED-type containing 5	58486	s458489	CAAUGUAAGUUACCAUAUAtt	UAUAUGGUAACUUACAUUGta
Plate_06	G9	G	9	NM_014741	KIAA0652	KIAA0652	9776	s18879	GAGUUUGGAUAUACCCUUUtt	AAAGGGUAUAUCCAAACUCgt
Plate_06	G10	G	10	NM_198464	T-SP1	tryptophan/serine protease	203074	s47471	GACCAAUGCUGCUGACAAAtt	UUUGUCAGCAGCAUUGGUCtg
Plate_06	G11	G	11	NM_006790	MYOT	myotilin	9499	s18214	GCAGAUUGCUAGGACCACAtt	UGUGGUCCUAGCAAUCUGCga
Plate_06	G12	G	12	NM_006531	IFT88	intraflagellar transport 88 homolog (Chlamydomonas)	8100	s224871	GGUAGCUAGUUGUUUCAGAtt	UCUGAAACAACUAGCUACCat
Plate_06	H1	H	1	NM_014741	KIAA0652	KIAA0652	9776	s18879	GAGUUUGGAUAUACCCUUUtt	AAAGGGUAUAUCCAAACUCgt
Plate_06	H2	H	2	XM_938581	PLEKHM2	pleckstrin homology domain containing, family M (with RUN domain) member 2	23207	s23281	CGUGUUCCGAGAAAACGAAtt	UUCGUUUUCUCGGAACACGtg
Plate_06	H3	H	3	NM_080742	B3GAT2	beta-1,3-glucuronyltransferase 2 (glucuronosyltransferase S)	135152	s43917	GGUGGAAAACGGCAAAGUUtt	AACUUUGCCGUUUUCCACCag
Plate_06	H4	H	4	NM_007244	PRR4	proline rich 4 (lacrimal)	11272	s22255	UGGUGAUAGUGGUAACCAAtt	UUGGUUACCACUAUCACCAgg
Plate_06	H5	H	5		Sil_NC_1			s229084	AGUACUGCUUACGAUACGGtt	CCGUAUCGUAAGCAGUACUtt
Plate_06	H6	H	6	NM_021033	RAP2A	RAP2A, member of RAS oncogene family	5911	s224517	GAAAUUGUGAGGCAGAUGAtt	UCAUCUGCCUCACAAUUUCtg
Plate_06	H7	H	7	NM_014639	TTC37	tetratricopeptide repeat domain 37	9652	s18566	GUUGGGUUACUUAAACGAAtt	UUCGUUUAAGUAACCCAACat
Plate_06	H8	H	8	NM_006045	ATP9A	ATPase, class II, type 9A	10079	s19608	CUGGUACAGUGGACGGAAAtt	UUUCCGUCCACUGUACCAGgg
Plate_06	H9	H	9	NM_012261	C20orf103	chromosome 20 open reading frame 103	24141	s24420	UGGUAACACUCGCGAUUUAtt	UAAAUCGCGAGUGUUACCAtg
Plate_06	H10	H	10	NM_021183	RAP2C	RAP2C, member of RAS oncogene family	57826	s33762	GUAAAUCAAUGGUGGAUGAtt	UCAUCCACCAUUGAUUUACtt
Plate_06	H11	H	11	NM_017946	FKBP14	FK506 binding protein 14, 22 kDa	55033	s749	CACUCACAAACAUAACAAUtt	AUUGUUAUGUUUGUGAGUGga
Plate_06	H12	H	12	NM_000312	PROC	protein C (inactivator of coagulation factors Va and VIIIa)	5624	s11216	GCACCUUCGUCCUCAACUUtt	AAGUUGAGGACGAAGGUGCgg

## Sheet: siRNAs inhibiting autophagy
	Supplementary Data 1		First Screening Results							Second Screening Results
	siRNA inhibiting autophagy					result>1(p<0.05)		result>SNX24(p<0.05)		result>SNX24(p<0.05)
			all positive	result>1(p<0.05)	p<0.05	result<1(p<0.05)	p<0.05	result<SNX24(p<0.05)	p<0.05	result<SNX24(p<0.05)	p<0.05
				ratio total GFP/total RFP		ratio total GFP-dot intensity / total GFP		The number of GFP-LC3		Atg5-dot
	gene name	Full Gene Name	treatment (N=fed, S=starved)	median	p value	median	p value	median	p value	mean	p value
	SNX24	Sorting Nexin-24	s26312--SNX24--N	1		1		13.5569		0.445755	1
	SNX24	Sorting Nexin-24	s26312--SNX24--S	1		1		14.9677		0.976678	1
	Atg13	KIAA0652	s18879--Atg13--N	1.37999	1.31497e-71	0.351858	1.76198e-24	8.51418	3.96572e-30	0.328446	0.0333406
	Atg13	KIAA0652	s18879--Atg13--S	1.53613	2.21625e-66	0.443958	4.92559e-31	7.74368	6.35378e-59	0.502646	0.000663737
	ZDHHC13	zinc finger, DHHC-type containing 13	s29091--ZDHHC13--N	1.31255	9.54271e-06	0.484092	0.00499057	14.5727	0.769045	0.305314	0.00161739
	ZDHHC13	zinc finger, DHHC-type containing 13	s29091--ZDHHC13--S	1.54492	1.62384e-05	0.63085	0.00832805	14.0485	0.00251974	0.495243	0.000643785
	ZDHHC13	zinc finger, DHHC-type containing 13	s29092--ZDHHC13--N	0.985128	0.240898	2.06386	1.71309e-05	23.708	7.82933e-05	0.426067	0.0481164
	ZDHHC13	zinc finger, DHHC-type containing 13	s29092--ZDHHC13--S	1.18659	0.0039268	0.779443	0.0305405	14.5356	0.237702	0.644137	0.0489338
	OGFR	opioid growth factor receptor	s21776--OGFR--N	1.22199	8.15568e-07	0.60267	0.00143447	9.56428	0.00063783	0.354821	0.211797
	OGFR	opioid growth factor receptor	s21776--OGFR--S	1.502	1.611e-06	0.339867	0.000111037	10.0552	9.21866e-05	0.535089	0.00262398
	OGFR	opioid growth factor receptor	s21777--OGFR--N	1.1075	0.025621	0.653025	0.0286382	10.2741	0.00127022	0.39588	0.0882794
	OGFR	opioid growth factor receptor	s21777--OGFR--S	1.08877	0.396387	0.795616	0.0587735	12.6329	5.32426e-05	0.654519	0.0102661
	EHD3	EH-domain containing 3	s26956--EHD3--N	1.25583	4.8245e-07	0.27383	2.21691e-05	8.21154	5.21064e-05	0.341076	0.229197
	EHD3	EH-domain containing 3	s26956--EHD3--S	1.40394	3.35416e-05	0.383469	0.000154361	11.2625	0.00019257	0.634893	0.0109076
	EHD3	EH-domain containing 3	s26958--EHD3--N	1.02614	0.799856	0.750582	0.0690028	10.3099	0.00204588	0.422955	0.0992207
	EHD3	EH-domain containing 3	s26958--EHD3--S	0.976017	0.675766	0.862511	0.229991	13.0365	0.0238943	0.83952	0.631514
	SGOL1	shugoshin-like 1 (S. pombe)	s45600--SGOL1--N	1.39251	2.68431e-06	0.448739	0.00412205	10.9374	0.006446	0.545481	0.121011
	SGOL1	shugoshin-like 1 (S. pombe)	s45600--SGOL1--S	1.30192	0.00179154	0.629792	0.00286379	14.2851	0.000935697	0.594995	0.00357323
	SGOL1	shugoshin-like 1 (S. pombe)	s45601--SGOL1--N	NA	NA	NA	NA	NA	NA	0.973502	0.028771
	SGOL1	shugoshin-like 1 (S. pombe)	s45601--SGOL1--S	NA	NA	NA	NA	NA	NA	1.12042	0.442617
	PGBD2	piggyBac transposable element derived 2	s49027--PGBD2--N	1.35505	2.79701e-06	0.693759	0.0990645	11.225	0.214879	0.344006	0.28321
	PGBD2	piggyBac transposable element derived 2	s49027--PGBD2--S	1.33409	0.00143952	0.701289	0.0114773	14.5207	0.00596246	0.639991	0.02454
	PGBD2	piggyBac transposable element derived 2	s49028--PGBD2--N	1.04964	0.0315957	1.62648	0.00405313	20.7656	0.000452642	0.538925	0.314906
	PGBD2	piggyBac transposable element derived 2	s49028--PGBD2--S	1.06583	0.420693	1.20982	0.333408	15.7059	0.674239	0.662363	0.00298156
	NISCH	nischarin	s22092--NISCH--N	1.22494	1.3186e-06	0.672446	0.00328329	12.7907	0.0555306	0.306733	0.142507
	NISCH	nischarin	s22092--NISCH--S	1.34387	0.000127778	0.703025	0.00730293	14.2662	0.074397	0.561961	0.0269745
	NISCH	nischarin	s22094--NISCH--N	1.17903	0.000903861	0.631186	0.0312557	9.88135	0.00157211	0.390926	0.134011
	NISCH	nischarin	s22094--NISCH--S	1.08427	0.29928	0.776363	0.114663	15.0681	0.0237364	0.642886	0.00225371
	BTBD11	BTB (POZ) domain containing 11	s42485--BTBD11--N	1.29851	1.17616e-07	0.306862	3.68289e-05	7.35122	0.000102176	0.420443	0.768565
	BTBD11	BTB (POZ) domain containing 11	s42485--BTBD11--S	1.32538	6.58937e-05	0.440664	0.000539183	10.8589	0.00142801	0.752503	0.117462
	BTBD11	BTB (POZ) domain containing 11	s42486--BTBD11--N	1.03073	0.544974	0.793958	0.112612	10.0641	0.000627511	0.500962	0.90932
	BTBD11	BTB (POZ) domain containing 11	s42486--BTBD11--S	0.944813	0.389224	0.957728	0.528678	16.107	0.228289	0.878289	0.780199
	IFIH1	interferon induced with helicase C domain 1	s34498--IFIH1--N	0.983558	0.479092	1.26499	0.786314	11.9268	0.954891	0.37473	0.631049
	IFIH1	interferon induced with helicase C domain 1	s34498--IFIH1--S	0.946058	0.20039	0.960341	0.876927	12.7577	0.00257043	0.653203	0.00817529
	IFIH1	interferon induced with helicase C domain 1	s34499--IFIH1--N	1.14009	0.000808793	0.613001	0.269925	12.086	0.642298	0.438812	0.0431795
	IFIH1	interferon induced with helicase C domain 1	s34499--IFIH1--S	1.31368	0.0153774	0.576383	0.0353616	11.9801	0.0496738	0.770254	0.109042
	ZKSCAN7	zinc finger with KRAB and SCAN domains 7	s31719--ZKSCAN7--N	1.06416	0.0305192	0.586158	0.000992939	10.9184	0.00247913	0.358399	0.0384554
	ZKSCAN7	zinc finger with KRAB and SCAN domains 7	s31719--ZKSCAN7--S	1.02716	0.579315	0.8172	0.0760782	16.1331	0.285198	0.756183	0.0693832
	ZKSCAN7	zinc finger with KRAB and SCAN domains 7	s31720--ZKSCAN7--N	1.23905	0.000173622	0.494889	0.00780839	10.097	0.00112668	0.455843	0.555006
	ZKSCAN7	zinc finger with KRAB and SCAN domains 7	s31720--ZKSCAN7--S	1.3091	0.000605375	0.63048	0.00368396	13.406	0.0012755	0.784119	0.155706
	CLU	clusterin	s3156--CLU--N	1.10451	0.0226366	0.40903	0.00623953	10.0676	0.000329114	0.337356	0.0896309
	CLU	clusterin	s3156--CLU--S	1.13112	0.173318	0.58119	0.0135151	12.8846	0.000510208	0.801183	0.186026
	CLU	clusterin	s3157--CLU--N	1.22188	2.08568e-06	0.386419	5.27464e-05	8.18325	3.59284e-05	0.405006	0.0133519
	CLU	clusterin	s3157--CLU--S	1.30335	0.000472149	0.547473	0.000468464	12.2097	0.00431468	0.809884	0.108357
	CYP51A1	cytochrome P450, family 51, subfamily A, polypeptide 1	s433--CYP51A1--N	1.00243	0.558179	1.11749	0.763339	11.8284	0.00788621	0.305664	0.0290026
	CYP51A1	cytochrome P450, family 51, subfamily A, polypeptide 1	s433--CYP51A1--S	0.973314	0.414341	0.858139	0.619069	13.5002	0.140145	0.755551	0.152408
	CYP51A1	cytochrome P450, family 51, subfamily A, polypeptide 1	s435--CYP51A1--N	1.30004	0.000190006	0.75748	0.0394369	12.4805	0.0395033	0.441898	0.581278
	CYP51A1	cytochrome P450, family 51, subfamily A, polypeptide 1	s435--CYP51A1--S	1.237	0.0631294	0.77911	0.195559	12.5117	0.00726377	1.12864	0.494167
	RAP1GDS1	RAP1, GTP-GDP dissociation stimulator 1	s229540--RAP1GDS1--N	1.27695	5.35586e-05	0.433295	0.00330191	9.58563	0.000520479	0.301603	0.193274
	RAP1GDS1	RAP1, GTP-GDP dissociation stimulator 1	s229540--RAP1GDS1--S	1.22179	0.0222565	0.585384	0.00228335	12.7043	4.65869e-05	0.759136	0.262391
	RAP1GDS1	RAP1, GTP-GDP dissociation stimulator 1	s11788--RAP1GDS1--N	1.01926	0.645867	1.28001	0.252639	16.7457	0.266067	0.403912	0.0208141
	RAP1GDS1	RAP1, GTP-GDP dissociation stimulator 1	s11788--RAP1GDS1--S	0.969288	0.707218	1.06259	0.978953	14.9186	0.550181	0.847251	0.0919749
	SLIT1	slit homolog 1 (Drosophila)	s13117--SLIT1__ ARHGAP19-SLIT1--N	1.2014	0.000192692	0.748949	0.195624	12.1605	0.157447	0.462195	0.520696
	SLIT1	slit homolog 1 (Drosophila)	s13117--SLIT1__ ARHGAP19-SLIT1--S	1.26744	0.00035655	0.709459	0.0230297	12.1313	0.00874133	0.905651	0.760979
	SLIT1	slit homolog 1 (Drosophila)	s13118--SLIT1__ ARHGAP19-SLIT1--N	1.00546	0.761576	0.788879	0.172073	7.92279	0.0149776	0.442378	0.138522
	SLIT1	slit homolog 1 (Drosophila)	s13118--SLIT1__ ARHGAP19-SLIT1--S	0.988249	0.784938	1.07694	0.54431	9.92168	0.0247905	0.799484	0.0997337
	FAM177B	family with sequence similarity 177, member B	s53382--FAM177B--N	1.10409	0.0545611	1.06438	0.469945	20.0068	0.000158089	0.385354	0.513176
	FAM177B	family with sequence similarity 177, member B	s53382--FAM177B--S	0.992434	0.753819	1.63118	0.00306441	24.9565	9.72914e-07	0.661191	0.0255845
	FAM177B	family with sequence similarity 177, member B	s53383--FAM177B--N	1.18016	2.37635e-05	0.482772	0.000251145	10.5591	0.00238446	0.518014	0.570683
	FAM177B	family with sequence similarity 177, member B	s53383--FAM177B--S	1.26412	0.000119901	0.473272	0.000237113	11.0272	4.66431e-05	1.32533	0.592764
	GPBP1	GC-rich promoter binding protein 1	s35172--GPBP1--N	1.09651	0.0122869	0.81183	0.479851	11.3452	0.226557	0.388831	0.748798
	GPBP1	GC-rich promoter binding protein 1	s35172--GPBP1--S	1.26099	0.0221395	0.692263	0.0743852	10.7596	0.00189721	0.765094	0.022467
	GPBP1	GC-rich promoter binding protein 1	s35173--GPBP1--N	1.07577	0.354642	0.856417	0.231759	10.3879	0.0992485	0.419128	0.212843
	GPBP1	GC-rich promoter binding protein 1	s35173--GPBP1--S	1.02123	0.720424	0.803354	0.40036	11.94	0.00641115	0.842787	0.128321
	ING5	inhibitor of growth family, member 5	s38828--ING5--N	0.960388	0.40862	2.47306	0.00203333	21.3022	0.000962484	0.564093	0.0988362
	ING5	inhibitor of growth family, member 5	s38828--ING5--S	1.15397	0.529147	0.909521	0.672757	16.4486	0.0167554	0.935576	0.716691
	ING5	inhibitor of growth family, member 5	s38829--ING5--N	1.16209	0.000530847	0.672173	0.00533891	12.5938	0.0302941	0.525065	0.657708
	ING5	inhibitor of growth family, member 5	s38829--ING5--S	1.2608	0.00019105	0.598258	0.000307128	12.472	0.0027442	1.01727	0.840776
	RHOU	ras homolog gene family, member U	s33825--RHOU--N	1.19759	1.64699e-06	0.44629	0.000226713	15.2872	0.963703	0.388056	0.759337
	RHOU	ras homolog gene family, member U	s33825--RHOU--S	1.25601	0.00017917	0.646736	0.00199003	18.9791	0.00092013	0.708829	0.193698
	RHOU	ras homolog gene family, member U	s33827--RHOU--N	1.18801	0.000569262	1.02101	0.642507	18.5272	0.00163703	0.491661	0.996905
	RHOU	ras homolog gene family, member U	s33827--RHOU--S	1.22445	0.0102885	0.610829	0.00461309	16.8763	0.281986	1.39564	0.136871
	WDR75	WD repeat domain 75	s38530--WDR75--N	0.916842	0.24162	1.46201	0.718504	14.1097	0.877345	0.420568	0.529158
	WDR75	WD repeat domain 75	s38530--WDR75--S	1.06602	0.849319	0.692259	0.240206	12.9705	0.0793265	0.505811	0.008643
	WDR75	WD repeat domain 75	s38531--WDR75--N	1.02094	0.734279	2.0875	0.0343268	20.4441	0.000366055	0.542089	0.0517165
	WDR75	WD repeat domain 75	s38531--WDR75--S	1.2514	0.0105893	0.631615	0.0331454	16.0208	0.0297317	0.911826	0.727381
	UBXN1	UBX domain protein 1	s27291--UBXN1--N	1.14795	0.0116045	0.724208	0.425203	10.2508	0.448728	0.313876	0.0920068
	UBXN1	UBX domain protein 1	s27291--UBXN1--S	1.229	0.0306767	0.563192	0.0228657	10.9112	0.000218908	0.937097	0.861215
	UBXN1	UBX domain protein 1	s27292--UBXN1--N	0.992402	0.843444	1.26481	0.967987	12.3471	0.50066	0.416291	0.0966545
	UBXN1	UBX domain protein 1	s27292--UBXN1--S	1.01283	0.849194	1.31448	0.309574	13.6503	0.562885	1.00298	0.845858
	ZNF503	zinc finger protein 503	s39514--ZNF503--N	1.18637	0.000518676	0.474454	0.00509044	8.45149	9.33865e-05	0.43251	0.575789
	ZNF503	zinc finger protein 503	s39514--ZNF503--S	1.22597	0.0236038	0.481572	0.00108984	11.1054	4.24977e-06	0.911383	0.802824
	ZNF503	zinc finger protein 503	s39515--ZNF503--N	1.14027	0.000128129	0.700277	0.0139445	12.4608	0.00798136	0.528353	0.637017
	ZNF503	zinc finger protein 503	s39515--ZNF503--S	1.19881	0.00396665	0.658273	0.00562515	12.2869	0.000444811	1.21865	0.442655
	CKAP2	cytoskeleton associated protein 2	s25563--CKAP2--N	1.10886	0.00905593	0.448365	0.137787	7.57852	0.0165946	0.316688	0.00137611
	CKAP2	cytoskeleton associated protein 2	s25563--CKAP2--S	1.09554	0.405077	0.666047	0.0738028	11.036	0.00289127	0.692726	0.110176
	CKAP2	cytoskeleton associated protein 2	s25564--CKAP2--N	1.21921	0.00163847	0.528763	0.0318348	8.87563	0.00966241	0.427343	0.306869
	CKAP2	cytoskeleton associated protein 2	s25564--CKAP2--S	1.18057	0.054294	0.724089	0.0825423	12.1213	0.000571141	0.706471	0.0730957
	INPP5K	inositol polyphosphate-5-phosphatase K	s28636--INPP5K--N	1.08065	0.0265786	0.63113	0.0397247	9.38405	0.235003	0.339338	0.130561
	INPP5K	inositol polyphosphate-5-phosphatase K	s28636--INPP5K--S	1.06964	0.460548	0.728074	0.0878552	12.3719	0.631641	0.534789	0.0051076
	INPP5K	inositol polyphosphate-5-phosphatase K	s28638--INPP5K--N	1.1999	0.0104062	0.673985	0.286107	11.3666	0.167404	0.499525	0.965096
	INPP5K	inositol polyphosphate-5-phosphatase K	s28638--INPP5K--S	1.20886	0.00258644	0.781134	0.0494195	13.0523	0.0479663	0.864902	0.371637
	SYNJ1	synaptojanin 1	s16933--SYNJ1--N	1.09528	0.0101764	0.592172	0.0347417	7.97244	0.0304073	0.319157	0.17788
	SYNJ1	synaptojanin 1	s16933--SYNJ1--S	1.19791	0.059595	1.36261	0.227338	13.5871	0.0911074	0.57767	0.00695896
	SYNJ1	synaptojanin 1	s16934--SYNJ1--N	1.03008	0.71858	0.931345	0.968383	13.6309	0.836473	0.49157	0.993008
	SYNJ1	synaptojanin 1	s16934--SYNJ1--S	1.08822	0.0739967	0.783837	0.0458187	13.571	0.0874976	1.00776	0.324892
	PKN3	protein kinase N3	s26751--PKN3--N	1.19403	0.000802246	0.65805	0.136074	12.2994	0.0370521	0.45132	0.628961
	PKN3	protein kinase N3	s26751--PKN3--S	1.11332	0.188316	0.728552	0.0231655	13.4668	0.000131723	0.753288	0.0660531
	PKN3	protein kinase N3	s26752--PKN3--N	1.08379	0.00200944	1.02212	0.920665	13.7	0.0559699	0.524411	0.385389
	PKN3	protein kinase N3	s26752--PKN3--S	1.12973	0.0313106	0.772944	0.0205829	12.4225	0.00120929	1.11213	0.266656
	SGPP2	sphingosine-1-phosphate phosphatase 2	s43494--SGPP2--N	1.19155	0.00102945	0.664293	0.0373458	9.86859	0.000508048	0.360715	0.0785371
	SGPP2	sphingosine-1-phosphate phosphatase 2	s43494--SGPP2--S	1.10829	0.402054	0.731349	0.0468799	13.3876	7.36742e-05	0.71551	0.147356
	SGPP2	sphingosine-1-phosphate phosphatase 2	s43495--SGPP2--N	0.990652	0.616374	2.06636	0.000409083	24.6732	1.09125e-05	0.685243	0.0177091
	SGPP2	sphingosine-1-phosphate phosphatase 2	s43495--SGPP2--S	1.12086	0.0172721	1.10883	0.584064	20.6817	0.000667782	1.10223	0.706993
	DQX1	DEAQ box polypeptide 1 (RNA-dependent ATPase)	s46581--DQX1--N	1.04242	0.164481	0.855936	0.597536	10.923	0.34298	0.329567	0.194554
	DQX1	DEAQ box polypeptide 1 (RNA-dependent ATPase)	s46581--DQX1--S	1.00957	0.679456	0.95008	0.776058	12.952	0.0801609	1.08404	0.705973
	DQX1	DEAQ box polypeptide 1 (RNA-dependent ATPase)	s46582--DQX1--N	1.13377	0.0338931	0.806254	0.177158	10.6569	0.222642	0.399609	0.120208
	DQX1	DEAQ box polypeptide 1 (RNA-dependent ATPase)	s46582--DQX1--S	1.18978	0.0399414	0.534042	0.0119963	11.5759	0.000322162	1.07122	0.730484
	DENND4C	DENN/MADD domain containing 4C	s31213--DENND4C--N	1.09712	0.00135347	0.537775	0.000741771	8.88858	0.000158333	0.347103	0.448278
	DENND4C	DENN/MADD domain containing 4C	s31213--DENND4C--S	1.10461	0.0510455	0.765155	0.0100632	11.4832	0.000158585	0.699649	0.149783
	DENND4C	DENN/MADD domain containing 4C	s31214--DENND4C--N	1.11227	0.0158411	0.714627	0.0626728	10.2229	0.00215063	0.430068	0.27408
	DENND4C	DENN/MADD domain containing 4C	s31214--DENND4C--S	1.1895	0.0143836	0.413909	0.000114758	9.87586	1.88143e-07	1.02745	0.820108
	LUC7L3	cisplatin resistance-associated overexpressed protein	s226748--LUC7L3--N	0.985774	0.756355	0.700905	0.290654	17.2308	0.0421614	0.428388	0.507558
	LUC7L3	cisplatin resistance-associated overexpressed protein	s226748--LUC7L3--S	0.918614	0.223119	1.58027	0.056281	21.7975	0.00344969	0.887736	0.408846
	LUC7L3	cisplatin resistance-associated overexpressed protein	s28608--LUC7L3--N	0.893905	0.0678199	2.29794	0.00309635	25.4834	0.00127266	0.451861	0.0972324
	LUC7L3	cisplatin resistance-associated overexpressed protein	s28608--LUC7L3--S	1.18739	0.0343273	0.505963	0.00085567	17.7232	0.0470498	0.684959	0.105518
	PRG3	proteoglycan 3	s20328--PRG3--N	1.18609	0.00124917	0.538586	0.0283644	8.9942	0.00131405	0.358832	0.388759
	PRG3	proteoglycan 3	s20328--PRG3--S	1.04385	0.338707	0.608149	0.00449784	13.2521	9.62239e-05	0.618328	0.0292589
	PRG3	proteoglycan 3	s20329--PRG3--N	1.13264	0.00028784	0.507374	0.000611247	10.5786	0.0062225	0.452455	0.598998
	PRG3	proteoglycan 3	s20329--PRG3--S	1.17568	0.00461486	0.485587	0.00096126	11.9598	0.00160922	0.933013	0.914878
	PTBP1	polypyrimidine tract binding protein 1	s11435--PTBP1--N	1.1635	0.000721775	0.580215	0.086564	13.343	0.180585	0.386259	0.836087
	PTBP1	polypyrimidine tract binding protein 1	s11435--PTBP1--S	1.17881	0.00375397	0.755765	0.0354763	13.3639	0.048563	0.73307	0.138148
	PTBP1	polypyrimidine tract binding protein 1	s11436--PTBP1--N	1.08316	0.0161588	0.776756	0.267277	15.7871	0.00321373	0.484046	0.907751
	PTBP1	polypyrimidine tract binding protein 1	s11436--PTBP1--S	1.15133	0.150242	0.70096	0.040871	15.0398	0.0838278	1.18252	0.260755
	ARHGAP44	Rho-type GTPase-activating protein RICH2	s19219--ARHGAP44--N	1.08002	0.0242615	0.642318	0.0372194	7.8698	0.0292434	0.389049	0.856341
	ARHGAP44	Rho-type GTPase-activating protein RICH2	s19219--ARHGAP44--S	1.16902	0.134054	0.669647	0.0148236	11.0493	0.0794503	0.545259	0.00802764
	ARHGAP44	Rho-type GTPase-activating protein RICH2	s19220--ARHGAP44--N	1.17847	0.000460511	0.45119	0.0461594	12.5765	0.169391	0.451976	0.506994
	ARHGAP44	Rho-type GTPase-activating protein RICH2	s19220--ARHGAP44--S	1.17276	0.00830571	0.645591	0.00997686	14.2369	0.124127	0.804471	0.0653
	ZNF552	zinc finger protein 552	s36403--ZNF552--N	0.97779	0.840456	0.5989	0.211495	9.27733	0.0399618	0.387378	0.83168
	ZNF552	zinc finger protein 552	s36403--ZNF552--S	1.00873	0.618551	0.821228	0.379821	12.4264	0.036587	0.873945	0.482991
	ZNF552	zinc finger protein 552	s36404--ZNF552--N	1.17009	0.00945893	0.398694	0.0115245	13.4823	0.64036	0.555169	0.636221
	ZNF552	zinc finger protein 552	s36404--ZNF552--S	1.14768	0.0494386	0.657013	0.0205458	19.7637	0.00270912	0.810912	0.0650221
	FNBP1L	formin binding protein 1-like	s29644--FNBP1L--N	1.04849	0.0244692	0.758123	0.028659	12.175	0.0218385	0.409738	0.830341
	FNBP1L	formin binding protein 1-like	s29644--FNBP1L--S	1.1635	0.0131151	0.593147	0.00256012	12.7049	0.00169121	1.19873	0.698608
	FNBP1L	formin binding protein 1-like	s29646--FNBP1L--N	1.16978	0.00118206	0.791203	0.155307	13.0788	0.296127	0.563766	0.474587
	FNBP1L	formin binding protein 1-like	s29646--FNBP1L--S	1.14526	0.336451	0.843626	0.122757	15.4198	0.134761	0.853196	0.12966
	PRRG3	proline rich Gla (G-carboxyglutamic acid) 3 (transmembrane)	s35495--PRRG3--N	1.07763	0.0353143	0.62195	0.0181547	7.41505	0.0159683	0.316088	0.301611
	PRRG3	proline rich Gla (G-carboxyglutamic acid) 3 (transmembrane)	s35495--PRRG3--S	1.12357	0.208436	0.865064	0.216186	11.4702	0.31123	0.595388	0.0312172
	PRRG3	proline rich Gla (G-carboxyglutamic acid) 3 (transmembrane)	s35496--PRRG3--N	1.11824	0.00766695	0.559758	0.0803196	11.8491	0.0231766	0.267453	0.0298413
	PRRG3	proline rich Gla (G-carboxyglutamic acid) 3 (transmembrane)	s35496--PRRG3--S	1.16527	0.0230398	0.696843	0.0651214	12.3465	0.0246936	0.707026	0.0103588
	AKAP10	A kinase (PRKA) anchor protein 10	s22140--AKAP10--N	1.15922	0.00183261	0.64082	0.669633	10.2212	0.363188	0.344992	0.400235
	AKAP10	A kinase (PRKA) anchor protein 10	s22140--AKAP10--S	1.16465	0.0488458	0.688046	0.0374633	15.5198	0.0102312	0.543676	0.00903
	AKAP10	A kinase (PRKA) anchor protein 10	s22141--AKAP10--N	1.15781	4.01941e-05	0.472057	0.000160729	11.197	0.00101971	0.413585	0.124382
	AKAP10	A kinase (PRKA) anchor protein 10	s22141--AKAP10--S	1.16363	0.00998724	0.748834	0.00758545	15.1144	0.927337	0.638292	0.0139077
	CLSTN3	calsyntenin 3	s18806--CLSTN3--N	1.11744	0.00089628	0.885176	0.125705	9.02038	0.000390237	0.342567	0.0297048
	CLSTN3	calsyntenin 3	s18806--CLSTN3--S	1.15297	0.005021	0.521824	0.00038426	10.0068	1.1417e-05	0.68096	0.0664942
	CLSTN3	calsyntenin 3	s18807--CLSTN3--N	1.12125	0.00854214	0.661089	0.0339344	10.8696	0.0019284	0.442985	0.313949
	CLSTN3	calsyntenin 3	s18807--CLSTN3--S	1.09688	0.368581	0.68607	0.0136845	13.1415	0.000223065	0.725568	0.0258112
	ZNF71	zinc finger protein 71	s33846--ZNF71--N	1.10131	0.00160922	0.482903	0.000205572	8.57111	5.22751e-05	0.48777	0.156017
	ZNF71	zinc finger protein 71	s33846--ZNF71--S	1.04159	0.212476	0.792974	0.0764622	12.2716	0.00809314	0.854581	0.525744
	ZNF71	zinc finger protein 71	s33848--ZNF71--N	1.13731	0.0078611	0.667774	0.0672503	12.447	0.0385226	0.526211	0.464786
	ZNF71	zinc finger protein 71	s33848--ZNF71--S	1.15165	0.110333	0.606271	0.00389023	14.34	0.000430245	0.898727	0.535547
	ANKRD58	ankyrin repeat domain 58	s51253--ANKRD58--N	1.07003	0.100223	0.545326	0.0694595	9.71759	0.00607603	0.339403	0.0782057
	ANKRD58	ankyrin repeat domain 58	s51253--ANKRD58--S	1.14844	0.0379364	0.682707	0.00707454	14.0537	0.000209262	0.662095	0.0396021
	ANKRD58	ankyrin repeat domain 58	s51254--ANKRD58--N	1.09087	0.0261794	0.652685	0.00399689	11.8318	0.00594133	0.455586	0.481102
	ANKRD58	ankyrin repeat domain 58	s51254--ANKRD58--S	1.10825	0.0701399	0.706429	0.00702794	14.4201	0.345644	0.886168	0.535802
	RABAC1	Rab acceptor 1 (prenylated)	s225441--RABAC1--N	1.08969	0.0458215	0.949885	0.747106	14.5613	0.99896	0.350873	0.319638
	RABAC1	Rab acceptor 1 (prenylated)	s225441--RABAC1--S	1.14297	0.0184628	0.715006	0.0316391	12.8107	0.0242446	0.826687	0.21981
	RABAC1	Rab acceptor 1 (prenylated)	s195043--RABAC1--N	1.0523	0.195536	0.642667	0.0291642	8.00666	0.0375166	0.406506	0.115071
	RABAC1	Rab acceptor 1 (prenylated)	s195043--RABAC1--S	1.09935	0.418985	0.855218	0.226349	11.3915	0.201373	0.776633	0.203501
	CIRBP	cold inducible RNA binding protein	s3085--CIRBP--N	1.14122	0.0380107	0.543986	0.0297083	7.97765	0.00160438	0.317603	0.0975655
	CIRBP	cold inducible RNA binding protein	s3085--CIRBP--S	1.03669	0.968098	0.774057	0.109513	11.5143	0.000129122	0.554837	0.0181131
	CIRBP	cold inducible RNA binding protein	s3086--CIRBP--N	0.982343	0.561959	0.637705	0.291661	9.58754	0.0776325	0.345592	0.0613271
	CIRBP	cold inducible RNA binding protein	s3086--CIRBP--S	1.03703	0.611926	0.911083	0.944026	14.066	0.776853	0.754505	0.091881
	KIF1C	kinesin family member 1C	s256--KIF1C--N	1.04835	0.117421	0.819463	0.331555	13.6464	0.422175	0.336015	0.177445
	KIF1C	kinesin family member 1C	s256--KIF1C--S	1.14044	0.0129761	0.807353	0.0490004	10.656	0.000932707	0.779183	0.540847
	KIF1C	kinesin family member 1C	s258--KIF1C--N	1.01056	0.55891	0.604643	0.0438761	7.45961	0.00753836	0.398599	0.285364
	KIF1C	kinesin family member 1C	s258--KIF1C--S	1.09587	0.634423	0.73633	0.174866	10.0787	0.0311596	0.758908	0.122956
	FLT4	fms-related tyrosine kinase 4	s5294--FLT4--N	1.05663	0.185162	0.955844	0.821951	9.56797	0.575425	0.446378	0.612089
	FLT4	fms-related tyrosine kinase 4	s5294--FLT4--S	1.03598	0.888881	0.886353	0.651528	12.6395	0.419025	0.558285	0.00666719
	FLT4	fms-related tyrosine kinase 4	s5295--FLT4--N	1.08793	0.149206	0.592447	0.276883	11.4571	0.137739	0.415875	0.522251
	FLT4	fms-related tyrosine kinase 4	s5295--FLT4--S	1.12681	0.0179225	0.67174	0.00905277	11.6496	0.00927078	0.691214	0.0207249
	PRRT3	proline-rich transmembrane protein 3	s49910--PRRT3--N	1.07872	0.00276661	0.490295	0.000161387	9.02719	4.49717e-05	0.350565	0.364695
	PRRT3	proline-rich transmembrane protein 3	s49910--PRRT3--S	1.12283	0.0246806	0.569416	0.000475597	11.1996	0.00208115	0.634892	0.0206487
	PRRT3	proline-rich transmembrane protein 3	s49912--PRRT3--N	0.924204	0.907168	0.887456	0.467845	9.019	0.423153	0.410537	0.425524
	PRRT3	proline-rich transmembrane protein 3	s49912--PRRT3--S	0.988056	0.638162	0.775241	0.532852	14.5282	0.00786821	1.00179	0.824149
	GLRB	glycine receptor, beta	s5835--GLRB--N	1.13651	0.00663677	0.563167	0.183353	10.9259	0.162896	0.410845	0.870645
	GLRB	glycine receptor, beta	s5835--GLRB--S	1.28588	0.0142658	0.684233	0.161523	14.3209	0.217065	0.690409	0.120453
	GLRB	glycine receptor, beta	s5836--GLRB--N	1.1748	0.00798975	0.454895	0.0262854	9.21259	0.00560397	0.631082	0.0148725
	GLRB	glycine receptor, beta	s5836--GLRB--S	1.1383	0.112599	0.711161	0.0746287	11.7276	0.000297661	1.08879	0.391774
	CYP4X1	cytochrome P450, family 4, subfamily X, polypeptide 1	s48973--CYP4X1--N	1.2042	0.00372123	0.419037	0.0191786	10.2851	0.0210987	0.330319	0.379379
	CYP4X1	cytochrome P450, family 4, subfamily X, polypeptide 1	s48973--CYP4X1--S	1.13602	0.367216	0.696016	0.109488	14.8554	0.831674	0.598602	0.00144676
	CYP4X1	cytochrome P450, family 4, subfamily X, polypeptide 1	s48975--CYP4X1--N	1.02537	0.217317	0.718154	0.423712	10.2823	0.156996	0.512237	0.732694
	CYP4X1	cytochrome P450, family 4, subfamily X, polypeptide 1	s48975--CYP4X1--S	1.10115	0.30548	0.804617	0.375709	14.6786	0.675539	0.974329	0.895079
	SOS1	son of sevenless homolog 1 (Drosophila)	s13285--SOS1--N	0.926775	0.223588	0.754285	0.31826	13.1206	0.450459	0.2988	0.0175466
	SOS1	son of sevenless homolog 1 (Drosophila)	s13285--SOS1--S	0.891936	0.32541	0.644675	0.00721756	17.8164	0.0537885	0.626589	0.0570589
	SOS1	son of sevenless homolog 1 (Drosophila)	s13286--SOS1--N	1.11191	0.000551331	0.665354	0.00735976	12.0338	0.00677631	0.412424	0.470178
	SOS1	son of sevenless homolog 1 (Drosophila)	s13286--SOS1--S	1.11662	0.0482714	0.660861	0.00180279	11.6587	0.000320377	0.754587	0.0323061

## Sheet: siRNAs inducing autophagy
	Supplementary Data 1		First Screening Results							Second Screening Results
	siNRA inducing autophagy					result>1(p<0.05)		result>SNX24(p<0.05)		result>SNX24(p<0.05)
				result<1(p<0.05)	p<0.05	result<1(p<0.05)	p<0.05	result<SNX24(p<0.05)	p<0.05	result<SNX24(p<0.05)	p<0.05
			All positive	ratio total GFP/total RFP		ratio total GFP-dot intensity / total GFP		The number of GFP-LC3		Atg5-dot
	gene name	Full Gene Name	treatment(N=fed, S=starv)	median	pvalue	median	pvalue	median	pvalue	mean	p value
	SNX24	Sorting Nexin-24	s26312--SNX24--N	1		1		13.5569		0.445755	1
	SNX24	Sorting Nexin-24	s26312--SNX24--S	1		1		14.9677		0.976678	1
	MTOR		s603--MTOR--N	0.855907	1.69035e-19	2.2865	7.41139e-16	20.2474	1.1246e-16	0.651808	0.0104626
	MTOR		s603--MTOR--S	0.95901	0.0203737	1.17319	0.0336999	16.5757	7.94538e-06	1.0434	0.719087
	PSMD8	proteasome (prosome, macropain) 26S subunit, non-ATPase, 8	s11404--PSMD8--N	0.893327	0.00455269	3.75746	2.64257e-06	28.484	5.47872e-07	1.01769	0.000739041
	PSMD8	proteasome (prosome, macropain) 26S subunit, non-ATPase, 8	s11404--PSMD8--S	0.951251	0.454586	1.48285	0.00938995	17.3377	0.00262667	1.30887	0.114399
	PSMD8	proteasome (prosome, macropain) 26S subunit, non-ATPase, 8	s11406--PSMD8--N	0.52652	1.33631e-07	2.69243	0.000172511	25.3881	3.84351e-05	1.18105	0.046146
	PSMD8	proteasome (prosome, macropain) 26S subunit, non-ATPase, 8	s11406--PSMD8--S	NA	NA	NA	NA	NA	NA	2.82199	0.0149526
	INPP4B	inositol polyphosphate-4-phosphatase, type II, 105kDa	s16825--INPP4B--N	0.787576	0.000141465	2.62116	1.02368e-05	23.2041	0.000108684	0.363586	0.660452
	INPP4B	inositol polyphosphate-4-phosphatase, type II, 105kDa	s16825--INPP4B--S	0.664181	0.00066558	2.00482	0.000609602	17.5366	0.0124168	0.978747	0.954872
	INPP4B	inositol polyphosphate-4-phosphatase, type II, 105kDa	s16827--INPP4B--N	1.00748	0.669582	1.36311	0.0871124	15.0246	0.867671	0.52166	0.720307
	INPP4B	inositol polyphosphate-4-phosphatase, type II, 105kDa	s16827--INPP4B--S	1.05574	0.450613	0.940459	0.473442	13.6747	0.091697	0.838755	0.0739363
	LRRC39	leucine rich repeat containing 39	s43181--LRRC39--N	1.00319	0.398332	0.751917	0.387682	9.41647	0.0574888	0.363586	0.660452
	LRRC39	leucine rich repeat containing 39	s43181--LRRC39--S	0.996371	0.651371	1.32935	0.21084	14.74	0.986181	0.978747	0.954872
	LRRC39	leucine rich repeat containing 39	s43182--LRRC39--N	0.767686	0.000208295	3.77216	2.68023e-06	21.3849	8.1637e-05	0.52166	0.720307
	LRRC39	leucine rich repeat containing 39	s43182--LRRC39--S	0.666208	0.000208221	2.13218	2.23803e-06	18.3792	0.000122463	0.838755	0.0739363
	KIRREL	kin of IRRE like (Drosophila)	s30530--KIRREL--N	0.99073	0.19816	1.28932	0.0524911	17.9296	0.0179307	0.288415	0.0578351
	KIRREL	kin of IRRE like (Drosophila)	s30530--KIRREL--S	0.7062	NA	2.55686	NA	21.2416	NA	0.59091	0.0200875
	KIRREL	kin of IRRE like (Drosophila)	s30531--KIRREL--N	0.821662	0.00243115	2.64269	0.000606701	24.3847	0.00394947	0.497463	0.851346
	KIRREL	kin of IRRE like (Drosophila)	s30531--KIRREL--S	1.09888	0.958396	0.733868	0.676845	14.0891	0.44874	0.893804	0.582404
	SPRYD4	SPRY domain containing 4	s49211--SPRYD4--N	0.884278	0.0372878	2.71979	0.00639488	18.4266	0.0224131	0.426593	0.852501
	SPRYD4	SPRY domain containing 4	s49211--SPRYD4--S	0.994637	0.724972	1.21459	0.163563	12.0632	0.727624	1.01455	0.893717
	SPRYD4	SPRY domain containing 4	s226142--SPRYD4--N	0.716895	8.57206e-05	7.09288	1.55402e-07	38.9972	8.01947e-07	0.736628	0.00367496
	SPRYD4	SPRY domain containing 4	s226142--SPRYD4--S	0.769478	0.0035115	1.94585	0.0184389	16.7767	0.0361445	1.2453	0.0751004
	MFAP3L	microfibrillar-associated protein 3-like	s19056--MFAP3L--N	0.73713	3.5358e-05	2.57646	0.000911705	16.3219	0.00496257	0.319195	0.100416
	MFAP3L	microfibrillar-associated protein 3-like	s19056--MFAP3L--S	0.717865	0.00214638	1.48819	0.00189418	16.6507	0.0154711	1.11168	0.585032
	MFAP3L	microfibrillar-associated protein 3-like	s19058--MFAP3L--N	1.0513	0.0986181	1.04663	0.957245	12.1781	0.608092	0.419513	0.430318
	MFAP3L	microfibrillar-associated protein 3-like	s19058--MFAP3L--S	1.12367	0.42008	1.10113	0.939533	14.7864	0.684406	0.869865	0.405962
	FAM122B	family with sequence similarity 122B	s46147--FAM122B--N	0.89386	0.0851677	3.98796	0.00744099	21.6449	0.0538915	0.352383	0.103078
	FAM122B	family with sequence similarity 122B	s46147--FAM122B--S	0.849543	0.112512	1.62663	0.0364009	15.8047	0.135097	0.597364	0.0527822
	FAM122B	family with sequence similarity 122B	s46148--FAM122B--N	0.727813	0.000132955	6.70375	3.57034e-07	34.0654	3.20577e-07	0.630341	0.108866
	FAM122B	family with sequence similarity 122B	s46148--FAM122B--S	0.892254	0.0509789	1.87044	0.000222636	20.0001	5.71653e-06	1.0529	0.320079
	SCAMP5	secretory carrier membrane protein 5	s46952--SCAMP5--N	0.743909	9.80298e-06	2.19187	0.000479929	19.194	0.00357731	0.445431	0.240229
	SCAMP5	secretory carrier membrane protein 5	s46952--SCAMP5--S	0.733414	0.000697718	1.35202	0.00302273	20.1186	0.000130249	0.931538	0.651998
	SCAMP5	secretory carrier membrane protein 5	s46953--SCAMP5--N	1.04615	0.468147	0.710577	0.048168	9.83044	0.00035895	0.480258	0.922062
	SCAMP5	secretory carrier membrane protein 5	s46953--SCAMP5--S	0.944412	0.549911	0.939708	0.276696	13.0467	0.000552829	0.845995	0.229111
	SYT5	synaptotagmin V	s13701--SYT5--N	0.870094	0.0235006	4.43661	0.00102277	23.0782	0.00290765	0.611054	0.0437955
	SYT5	synaptotagmin V	s13701--SYT5--S	1.00539	0.658943	1.37169	0.0240884	14.2809	0.0754719	0.991467	0.974997
	SYT5	synaptotagmin V	s13702--SYT5--N	0.758937	0.000160126	4.83306	2.42935e-07	33.8246	3.03662e-07	0.627138	0.421077
	SYT5	synaptotagmin V	s13702--SYT5--S	0.83796	0.041982	2.42308	0.00152952	18.0168	0.000812115	1.57603	0.224622
	MLX	MLX, MAX dimerization protein	s13910--MLX--N	0.762098	0.000857548	5.29046	0.00119992	21.3131	0.00809391	0.392421	0.874364
	MLX	MLX, MAX dimerization protein	s13910--MLX--S	0.88363	0.133823	1.66922	0.0015044	14.2722	0.078045	1.20826	0.0184677
	MLX	MLX, MAX dimerization protein	s13911--MLX--N	0.960187	0.749399	1.78495	0.0844238	24.2862	0.00594234	0.429908	0.0349345
	MLX	MLX, MAX dimerization protein	s13911--MLX--S	0.973701	0.832306	1.08413	0.952835	15.8047	0.268521	0.7941	0.235302
	SLC35A1	solute carrier family 35 (CMP-sialic acid transporter), member A1	s20713--SLC35A1--N	0.780421	0.000356948	3.13679	0.00453209	20.4914	0.00432486	0.275081	0.00186201
	SLC35A1	solute carrier family 35 (CMP-sialic acid transporter), member A1	s20713--SLC35A1--S	0.847728	0.0343385	0.97963	0.425068	17.3809	0.298581	0.724162	0.120222
	SLC35A1	solute carrier family 35 (CMP-sialic acid transporter), member A1	s20715--SLC35A1--N	1.0361	0.52034	1.76961	0.0507105	18.752	0.000891554	0.48598	0.963328
	SLC35A1	solute carrier family 35 (CMP-sialic acid transporter), member A1	s20715--SLC35A1--S	1.05867	0.801025	1.1022	0.485968	18.4152	0.000635926	0.762793	0.0184204
	GON4L	gon-4-like (C. elegans)	s29599--GON4L--N	1.01735	0.361614	2.65488	0.00016953	24.8854	0.000128496	0.292466	0.0177461
	GON4L	gon-4-like (C. elegans)	s29599--GON4L--S	0.981619	0.633291	1.21323	0.407877	20.0984	0.000175274	0.678047	0.183698
	GON4L	gon-4-like (C. elegans)	s29600--GON4L--N	0.787845	8.21967e-05	2.32837	0.000690438	22.1357	0.00192189	0.514089	0.514966
	GON4L	gon-4-like (C. elegans)	s29600--GON4L--S	0.813568	0.00370904	1.20645	0.0378391	17.8249	0.0365748	0.972658	0.950839
	CCR4	chemokine (C-C motif) receptor 4	s3206--CCR4--N	0.868864	0.0457807	3.64011	0.00643486	21.5746	0.00358924	0.31173	0.107707
	CCR4	chemokine (C-C motif) receptor 4	s3206--CCR4--S	0.943237	0.610415	1.34897	0.171833	13.6099	0.500762	0.688865	0.0755152
	CCR4	chemokine (C-C motif) receptor 4	s3207--CCR4--N	0.819825	0.0038295	3.81225	0.000229898	28.0541	0.000476167	0.38672	0.0328314
	CCR4	chemokine (C-C motif) receptor 4	s3207--CCR4--S	0.794507	0.0320593	2.08837	0.00137344	16.3398	0.0180514	1.25106	0.149052
	T-SP1	tryptophan/serine protease	s47471--T-SP1--N	0.797253	0.00104582	6.43582	3.22583e-09	41.2388	3.20774e-10	0.537989	0.0142508
	T-SP1	tryptophan/serine protease	s47471--T-SP1--S	0.832052	0.0225067	1.92763	0.000221257	25.3636	7.91742e-06	0.88196	0.715639
	SCAMP2	secretory carrier membrane protein 2	s19574--SCAMP2--N	1.00621	0.605789	1.53966	0.0206943	18.3546	0.0268167	0.427517	0.420048
	SCAMP2	secretory carrier membrane protein 2	s19574--SCAMP2--S	0.798846	0.0163091	1.38328	0.00930288	18.6353	0.0838571	0.619182	0.0377706
	SCAMP2	secretory carrier membrane protein 2	s19575--SCAMP2--N	0.90915	0.0150145	2.73839	0.000299548	26.8393	0.00148067	0.574148	0.667467
	SCAMP2	secretory carrier membrane protein 2	s19575--SCAMP2--S	1.08483	0.610235	0.840933	0.668997	13.9828	0.0348922	1.35944	0.172812
	TMTC1	transmembrane and tetratricopeptide repeat containing 1	s38230--TMTC1--N	0.807099	0.000223216	2.67418	6.99567e-05	25.3317	0.000812097	0.425324	0.801971
	TMTC1	transmembrane and tetratricopeptide repeat containing 1	s38230--TMTC1--S	1.07519	0.246691	0.826407	0.365845	18.1621	0.0989966	0.868053	0.574991
	TMTC1	transmembrane and tetratricopeptide repeat containing 1	s38231--TMTC1--N	1.03412	0.271854	1.23236	0.463198	15.4311	0.54709	0.408595	0.432124
	TMTC1	transmembrane and tetratricopeptide repeat containing 1	s38231--TMTC1--S	0.939773	0.78531	1.26285	0.940404	14.783	0.301307	0.69985	0.0616332
	GPT	glutamic-pyruvate transaminase (alanine aminotransferase)	s6101--GPT--N	0.823487	0.000849672	2.2219	0.00416635	22.4948	0.00160275	0.427854	0.641621
	GPT	glutamic-pyruvate transaminase (alanine aminotransferase)	s6101--GPT--S	1.03345	0.864955	1.2897	0.206184	13.6274	0.848393	0.721151	0.0763273
	GPT	glutamic-pyruvate transaminase (alanine aminotransferase)	s6103--GPT--N	0.863568	0.00769963	4.05597	7.20223e-06	18.9043	0.00124912	0.423537	0.171696
	GPT	glutamic-pyruvate transaminase (alanine aminotransferase)	s6103--GPT--S	0.958043	0.33333	1.79683	0.000577392	15.7016	0.044027	0.585026	0.0141511
	PRSS1	protease, serine, 1 (trypsin 1)	s11254--PRSS1--N	1.01083	0.747598	1.69297	0.00178551	32.4485	1.75891e-08	0.571513	0.0671711
	PRSS1	protease, serine, 1 (trypsin 1)	s11254--PRSS1--S	0.828942	0.0136143	1.34779	0.023864	29.4298	1.0899e-06	0.796898	0.366197
	PRSS1	protease, serine, 1 (trypsin 1)	s11255--PRSS1--N	0.993042	0.225544	1.25151	0.159389	15.7105	0.338733	0.579908	0.36519
	PRSS1	protease, serine, 1 (trypsin 1)	s11255--PRSS1--S	0.90709	0.0763923	1.2671	0.102023	20.0855	0.0632859	0.874225	0.459235
	SLC39A4	solute carrier family 39 (zinc transporter), member 4	s195286--SLC39A4--N	0.829711	0.0255049	4.28244	0.00393707	22.3367	0.0103593	0.298821	0.00921925
	SLC39A4	solute carrier family 39 (zinc transporter), member 4	s195286--SLC39A4--S	1.04199	0.811909	1.02341	0.837713	13.3647	0.379471	0.634308	0.0531404
	SLC39A4	solute carrier family 39 (zinc transporter), member 4	s31124--SLC39A4--N	0.970568	0.0993673	1.71208	0.0109161	13.4275	0.0528554	0.413041	0.307786
	SLC39A4	solute carrier family 39 (zinc transporter), member 4	s31124--SLC39A4--S	0.963774	0.27868	1.49475	0.00371465	14.5643	0.0494424	0.911078	0.725777
	KIAA0368	KIAA0368	s23721--KIAA0368--N	0.834833	0.00353632	2.34502	0.00617986	20.2341	0.00681001	0.479952	0.131865
	KIAA0368	KIAA0368	s23721--KIAA0368--S	0.884282	0.178232	1.40334	0.0991749	17.5932	0.0248898	0.863785	0.25119
	KIAA0368	KIAA0368	s23723--KIAA0368--N	0.886665	0.139584	3.23831	0.00342234	17.474	0.0141786	0.519265	0.665516
	KIAA0368	KIAA0368	s23723--KIAA0368--S	1.01054	0.715703	1.53389	0.00872837	15.7221	0.0538429	1.15051	0.0987053
	SLC26A7	solute carrier family 26 (anion exchanger), member 7	s41761--SLC26A7--N	0.844141	0.00683731	4.22297	0.000351576	21.5914	0.0021264	0.493512	0.036561
	SLC26A7	solute carrier family 26 (anion exchanger), member 7	s41761--SLC26A7--S	0.83546	0.030653	1.93575	0.000331732	20.9294	6.77611e-05	1.08331	0.797137
	SLC26A7	solute carrier family 26 (anion exchanger), member 7	s41762--SLC26A7--N	1.0173	0.951754	0.847456	0.265542	10.4689	0.123456	0.491661	0.990047
	SLC26A7	solute carrier family 26 (anion exchanger), member 7	s41762--SLC26A7--S	1.03607	0.901922	1.00468	0.613837	12.7375	0.001614	1.39564	0.134735
	PYROXD2	chromosome 10 open reading frame 33	s39439--PYROXD2--N	0.877302	0.0563245	3.16397	0.00847829	20.7013	0.0178923	0.251237	0.0164746
	PYROXD2	chromosome 10 open reading frame 33	s39439--PYROXD2--S	1.00755	0.837804	1.54884	0.00420206	15.1925	0.0688345	0.753455	0.180233
	PYROXD2	chromosome 10 open reading frame 33	s39440--PYROXD2--N	0.837131	0.00396629	3.78112	0.000106384	31.9113	2.08137e-05	0.330865	0.00239066
	PYROXD2	chromosome 10 open reading frame 33	s39440--PYROXD2--S	0.861183	0.195282	1.53664	0.339922	17.1048	0.00472738	0.764647	0.0346102
	INPP5D	inositol polyphosphate-5-phosphatase, 145kDa	s7459--INPP5D--N	0.837975	0.000813457	4.56682	4.33982e-05	22.1991	2.70277e-05	0.403081	0.963183
	INPP5D	inositol polyphosphate-5-phosphatase, 145kDa	s7459--INPP5D--S	0.925173	0.427476	2.13588	0.0360539	16.8554	0.169094	0.680675	0.034971
	INPP5D	inositol polyphosphate-5-phosphatase, 145kDa	s7461--INPP5D--N	0.856266	0.0210972	2.57148	0.00254409	23.4117	0.00311277	0.419073	0.116627
	INPP5D	inositol polyphosphate-5-phosphatase, 145kDa	s7461--INPP5D--S	0.846952	0.263702	2.36082	0.00371099	17.5042	0.0106968	0.776791	0.0285788
	NUDT4	nudix (nucleoside diphosphate linked moiety X)-type motif 4	s22020--NUDT4--N	0.869835	0.0269278	2.97975	0.0129594	23.6805	0.00282518	0.336926	0.151677
	NUDT4	nudix (nucleoside diphosphate linked moiety X)-type motif 4	s22020--NUDT4--S	0.847375	0.0806614	1.19363	0.656748	15.8468	0.31956	1.19281	0.743473
	NUDT4	nudix (nucleoside diphosphate linked moiety X)-type motif 4	s22021--NUDT4--N	1.0351	0.861953	2.26219	0.000948121	22.1709	5.50886e-06	0.428449	0.555906
	NUDT4	nudix (nucleoside diphosphate linked moiety X)-type motif 4	s22021--NUDT4--S	1.08264	0.435053	0.905231	0.858588	19.1754	0.00034045	0.831208	0.455903
	CMTM7	CKLF-like MARVEL transmembrane domain containing 7	s41350--CMTM7--N	0.940475	0.281585	2.70901	0.0226807	18.6495	0.0114931	0.383098	0.769562
	CMTM7	CKLF-like MARVEL transmembrane domain containing 7	s41350--CMTM7--S	1.02476	0.817178	1.57257	0.0529615	14.5244	0.14044	0.822205	0.559898
	CMTM7	CKLF-like MARVEL transmembrane domain containing 7	s41351--CMTM7--N	0.848347	0.00469304	3.66281	0.000290592	27.3419	0.000132904	0.476894	0.89106
	CMTM7	CKLF-like MARVEL transmembrane domain containing 7	s41351--CMTM7--S	0.991819	0.627214	1.41772	0.0851643	15.8004	0.0754946	1.03817	0.288791
	RUVBL1	RuvB-like 1 (E. coli)	s16369--RUVBL1--N	0.851148	0.00236376	1.71639	0.061685	26.9022	0.00119041	0.479869	0.000621352
	RUVBL1	RuvB-like 1 (E. coli)	s16369--RUVBL1--S	1.02232	0.393414	0.797535	0.117852	17.0296	0.0227435	0.941257	0.776746
	RUVBL1	RuvB-like 1 (E. coli)	s16371--RUVBL1--N	0.977705	0.976178	0.588804	0.0343413	8.65803	0.0564583	0.615125	0.335667
	RUVBL1	RuvB-like 1 (E. coli)	s16371--RUVBL1--S	1.03244	0.702429	0.992558	0.221811	13.1151	0.943137	0.697557	0.00603575
	TPTE2	transmembrane phosphoinositide 3-phosphatase and tensin homolog 2	s41150--TPTE2--N	0.855734	0.0175498	3.7887	0.00302342	24.4618	0.00520749	0.458936	0.246678
	TPTE2	transmembrane phosphoinositide 3-phosphatase and tensin homolog 2	s41150--TPTE2--S	0.946234	0.180099	1.61593	0.0780889	17.9235	0.0136679	1.1165	0.6565
	TPTE2	transmembrane phosphoinositide 3-phosphatase and tensin homolog 2	s41151--TPTE2--N	1.02454	0.50778	1.49249	0.249207	15.3391	0.0821347	0.634321	0.0143229
	TPTE2	transmembrane phosphoinositide 3-phosphatase and tensin homolog 2	s41151--TPTE2--S	1.0971	0.160383	0.967341	0.963365	15.3856	0.186237	1.18087	0.417632
	RNF11	ring finger protein 11	s25670--RNF11--N	0.969448	0.930464	2.55753	0.0147724	21.5394	0.0183044	0.392594	0.909369
	RNF11	ring finger protein 11	s25670--RNF11--S	0.99091	0.795988	1.13315	0.0882532	15.5705	0.411495	0.725805	0.0309934
	RNF11	ring finger protein 11	s25671--RNF11--N	0.858924	0.0123649	2.97082	0.00169804	21.1346	0.00546841	0.472016	0.884749
	RNF11	ring finger protein 11	s25671--RNF11--S	0.917174	0.08797	1.02109	0.239388	16.4974	0.0807286	0.671683	0.0628119
	ZFYVE27	zinc finger, FYVE domain containing 27	s42249--ZFYVE27--N	0.954588	0.306423	0.950383	0.988461	15.2116	0.773278	0.488307	0.0139235
	ZFYVE27	zinc finger, FYVE domain containing 27	s42249--ZFYVE27--S	0.94845	0.324508	0.881901	0.802766	15.7961	0.0288905	0.966001	0.747208
	ZFYVE27	zinc finger, FYVE domain containing 27	s42250--ZFYVE27--N	0.895499	0.00114459	2.10689	0.000352477	21.4944	0.00341191	0.619918	0.195489
	ZFYVE27	zinc finger, FYVE domain containing 27	s42250--ZFYVE27--S	1.10702	0.309658	1.00291	0.205222	15.9991	0.0904523	1.07299	0.74748
