# Supplementary material for: Palmitoylation of ULK1 by ZDHHC13 plays a crucial role in autophagy
Source: Nat Commun. 2024 Aug 21;15:7194. doi: 10.1038/s41467-024-51402-w (PMC11339336; doi:10.1038/s41467-024-51402-w)
Supplement: Supplementary file 6 — Source data [file 41467_2024_51402_MOESM6_ESM.xlsx]

## Sheet: Fig 1a
Figure 1a	Quantification of EGFP/mRFP intensity
siRNA	siControl		siAtg13		siZDHHC13 #1		siZDHHC13 #2
Starvation	-	+	-	+	-	+	-	+
	0.99884	0.834725	1.39549	1.71547	1.18586	1.06174	1.14948	1.03031
	0.919127	0.751168	1.23064	1.35718	1.38857	1.64147	1.34602	1.23773
	1.08203	0.840794	1.09262	1.16837	1.17897	1.21254	1.14979	1.00123

## Sheet: Fig 1b
Figure 1b	Pulse-chase reporter processing assay using Halo-LC3
Protein marker (kDa)			in-gel fluo.				marker
-	250
-	150
-	100
+	75
-	50
-	37
			IB: α-Tubulin				marker
			Quantification of Proceeded Halo/Total Halo-LC3
		siRNA	siControl		siAtg13		siZDHHC13 #1		siZDHHC13 #2
		Starvation	-	+	-	+	-	+	-	+
			0.89	1.54	0.27	0.39	0.61	0.82	0.68	0.99
			1.01	1.84	0.24	0.34	0.8	1.11	0.61	0.92
			1.21	2.01	0.31	0.43	0.97	1.25	0.73	1.03
			0.89	1.74	0.18	0.29	0.72	1.01	0.59	0.9

## Sheet: Fig 1d
Figure 1d	Number of puncta per cell
	GFP-LC3 puncta per cell							GFP-WIPI1 puncta per cell							GFP-ULK1 puncta per cell							GFP-ATG5 puncta per cell
siRNA	siControl		siAtg13		siZDHHC13 #1			siControl		siAtg13		siZDHHC13 #1			siControl		siAtg13		siZDHHC13 #1			siControl		siAtg13		siZDHHC13 #1
Starvation	-	+	-	+	-	+		-	+	-	+	-	+		-	+	-	+	-	+		-	+	-	+	-	+
	19	28	9	3	2	5		1	3	2	0	0	0		2	13	1	0	3	2		0	2	0	0	0	1
	17	39	9	2	1	3		0	4	0	1	0	0		1	14	1	0	2	2		0	2	0	0	0	0
	11	18	6	10	8	11		1	4	0	3	0	0		3	17	0	1	0	0		0	1	0	0	0	0
	21	31	7	14	3	9		0	2	0	0	0	1		2	5	1	4	0	1		0	0	0	0	0	0
	21	31	4	18	5	4		1	4	2	0	0	0		3	9	2	1	0	1		0	2	0	0	0	0
	19	29	6	3	5	5		0	5	2	0	0	0		2	5	2	2	1	2		0	3	0	1	1	0
	6	22	7	15	9	3		1	2	0	1	0	1		2	6	0	0	1	2		2	3	0	0	0	2
	14	24	11	8	6	13		0	4	1	0	0	2		3	13	0	2	0	1		0	1	0	0	0	1
	8	18	6	7	6	6		0	4	4	0	1	0		2	15	1	2	0	0		0	2	0	1	0	0
	12	27	3	14	3	10		0	2	1	0	0	0		2	7	0	1	0	0		0	3	0	0	0	0
	7	26	2	17	4	6		0	3	0	0	0	0		3	23	0	2	1	3		0	2	0	2	0	0
	2	18	2	5	2	4		1	4	1	0	0	0		2	10	0	0	0	0		0	4	0	0	0	0
	9	25	1	3	1	3		1	6	0	0	1	0		3	9	3	0	0	0		0	2	0	0	0	0
	9	30	9	7	2	2		2	4	0	0	1	1		5	12	2	3	2	5		0	1	0	1	0	0
	14	39	4	14	4	1		3	3	0	0	0	0		3	5	0	0	0	0		1	1	0	0	0	0
	17	43	4	5	7	11		0	8	1	0	1	2		1	16	0	2	0	2		1	3	0	0	0	0
	7	28	5	12	6	6		0	6	0	1	0	0		4	10	0	0	2	1		1	2	2	0	1	1
	6	36	6	4	5	8		0	5	0	1	0	0		1	6	0	0	0	0		1	4	0	1	0	1
	9	37	8	3	4	5		0	3	0	6	0	0		1	4	1	1	0	0		1	3	0	0	0	0
	16	44	3	2	8	4		0	7	0	1	0	4		4	4	0	0	0	0		0	2	0	0	0	0
	9	30	2	2	4	7		0	7	0	0	0	1		2	5	0	1	4	1		0	1	0	0	0	0
	10	38	3	8	5	3		2	10	2	0	0	0		3	6	2	4	1	0		0	1	1	2	0	1
	15	35	3	8	5	4		1	4	0	1	0	0		4	7	3	0	3	1		0	2	0	1	0	0
	8	30	2	13	4	4		0	4	1	0	1	1		5	9	0	2	6	0		1	0	0	0	0	0
	9	15	2	6	3	2		0	4	0	0	0	3		1	5	0	0	2	0		0	2	0	0	1	0
	6	29	9	9	9	6		1	2	0	0	3	0		2	9	0	4	3	4		0	1	0	0	0	1
	6	24	3	11	8	3		1	5	0	3	0	0		2	8	2	3	2	5		1	1	0	0	0	0
	7	32	4	9	6	4		3	5	1	1	2	0		3	6	2	0	2	0		0	1	0	0	0	0
	6	36	3	6	3	3		1	3	0	1	2	0		4	6	1	0	2	1		1	2	0	0	0	0
	6	36	3	2	8	2		0	6	0	1	0	1		15	9	4	0	4	1		0	3	0	0	0	0
	13	33	14	1	6	4		0	4	0	0	0	0		7	13	6	2	2	3		0	4	2	0	2	0
	18	30	9	5	4	5		0	3	0	1	0	0		6	5	0	0	0	2		0	3	1	0	1	1
	21	29	15	6	5	6		0	4	0	0	0	1		3	6	3	2	1	0		1	3	0	0	0	0
	18	36	10	10	6	3		1	7	0	0	0	2		2	11	0	1	1	1		0	1	0	1	0	1
	12	28	8	3	4	6		1	4	0	1	0	2		3	5	0	0	0	0		0	1	0	0	0	1
	18	37	14	5	3	3		0	1	0	0	0	0		4	8	0	1	0	0		0	1	0	0	1	0
	12	40	5	11	5	1		0	2	0	1	3	0		3	6	3	2	3	0		0	4	0	0	0	0
	11	38	14	11	6	6		1	1	0	1	3	1		2	6	0	3	1	0		0	1	1	0	0	0
	7	45	3	3	3	7		0	3	1	3	1	2		4	7	0	0	4	2		1	4	0	0	0	0
	24	51	7	3	8	3		0	9	0	2	2	0		1	7	1	1	1	0		0	1	0	1	0	0
	16	52	13	5	5	2		0	4	3	2	0	4		2	6	5	3	0	0		0	1	0	0	1	0
	14	45	9	1	3	10		1	2	2	0	0	0		1	10	2	0	0	2		0	2	0	0	0	0
	18	34	6	4	2	5		3	4	1	0	1	0		3	16	4	0	0	0		0	3	0	0	0	0
	21	30	20	13	1	11		2	7	0	1	1	0		3	7	1	0	0	2		0	2	0	0	1	0
	10	63	3	8	2	2		0	2	0	1	0	0		1	11	0	0	0	3		0	1	0	0	0	1
	16	31	12	7	5	3		0	2	0	0	0	1		3	6	0	0	1	1		0	1	0	0	0	1
	10	49	15	5	2	3		0	3	0	3	0	1		4	7	1	0	1	2		1	1	0	0	0	0
	9		8	3	2	2		2	4	0	0	0	0		4	6	0	1	1	1		0	3	0	0	1	0
	7		8	5	4	6		1	5	0	0	1	2		5	5	2	0	0	1		0	2	0	0	0	0
	6		13	9	2	5		0	2	0	0	1	1		2	6	3	0	4	0		0	0	0	0	1	1
	21		7	16	5	7		0	3	1	0	0	0		4	6	1	3	1	0		0	2	0	0	0	0
	12		10	5	7	5		1	6	0	2	0	0		4		0	2	3	0		2	1	0	1	0	0
	23		6	6	2	4		1	6	0	0	0	1		1		0	0	0	0		0	1	1			0
	10		9	10	9	6		0	3	0	1	0	2		3		0	2	2	2		0	1				0
	16		2	12	5	4		0	5	1	1	2	2		1		2	0	1	1		0	1				0
	23		13	5	5	13		2	6	0	1	2	0		4			4	0	2		0	2				1
	12		9	8	6	4		0	4	0		1	2		3			3		5		1	1				1
	14		4	18	5	5		1	5	1		3	1		2			0		1		0	2				0
	17		5	7	2	4		2	3	0		0	1							2		0	3				0
	28		8	6	5	5		4	5	0		1	0							0		0	4
	13		14	4	4	5		4	4	0		0	0							0		0	5
	17		11	7	7	3		1	6	0		0	0									0	5
	14		11		3	2		5	4	0		0	1									0	2
	17				3	1		1	2	1		2	1									0	3
	11					2		0	4	0		0	1									0	4
	11					7		4	6	1			0									0	1
						15		5	5	0			1									0	3
								4	6	0			0									0	3
								0	5	0			0									1	2
								0	4	0			2									0	3
								3	5	1			0									1	3
									5	1												1	3
									6	0												1	1
									5	1													2
									5	3													3
									9	1
									4	0
									4	0
									5	1
									5	0
									6	1
									6	1
									5	0
										0
										0
										0
										1
										0
										3
										1
										0
										0
										0
										0
										0
										0

## Sheet: Fig 1e
Figure 1e
			IB: anti-ULK-P					marker
Protein marker (kDa)
-	250
-	150
-	100
+	75
-	50
-	37
+	25
			IB: anti-ULK					marker
			IB: anti-FIP200
			IB: anti-ATG13					marker
			IB: anti-p70S6K-P
			IB: anti-p70S6K					marker
			IB: anti-TFEB					marker
			IB: anti-mTOR					marker
			IB: anti-ZDHHC13
			IB: anti-α-Tubulin					marker

## Sheet: Fig 2a
Figure 2a
Protein marker (kDa)		IB: anti-ULK1					marker
-	250
-	150
-	100
+	75
-	50
-	37
		IB: anti-FLAG (reprobed after IB: anti-ULK1)					marker

## Sheet: Fig 2b
Figure 2b
		pulldown: Strepavidin
Protein marker (kDa)		IB: anti-FLAG
-	250
-	150
-	100
+	75
-	50
		Input					Input
		IB: anti-FLAG					marker

## Sheet: Fig 2c
Figure 2c
Protein marker (kDa)		pulldown: Strepavidin
-	250	IB: anti-FLAG
-	150
-	100
+	75
		Input							Input
		IB: anti-FLAG							marker

## Sheet: Fig 2d
Figure 2d
Protein marker (kDa)		pulldown: Strepavidin
-	250	IB: anti-FLAG
-	150
-	100
+	75
-	50
		Input						Input
		IB: anti-FLAG						marker
		#VALUE!

## Sheet: Fig 2f
Figure 2f
		IB: HA
Protein marker (kDa)
-	250
-	150
-	100
+	75
-	50
		IB: Myc

## Sheet: Fig 2g
Figure 2g
		IB: Myc					marker
Protein marker (kDa)
-	250
-	150
-	100
+	75
-	50
-	37
		IB: FLAG					marker

[truncated: 29 more sheets: Fig 2h, Fig 2i, Fig 3a, Fig 3b, Fig 3c, Fig 3d, Fig 5a, Fig 5b, Fig 6a, Fig 6b, Fig 6c, Fig 7a, Fig 7b, Fig 7c, Fig 7d, Fig 7e, Sup 2a, Sup 2c, Sup 2d, Sup 2e …]
